# Supplementary material for: Cholinergic signaling modulates intestinal pathophysiology in a Drosophila model of cystic fibrosis
Source: PLoS Genet. 2026 Feb 17;22(2):e1012048. doi: 10.1371/journal.pgen.1012048 (PMC12923121; doi:10.1371/journal.pgen.1012048)
Supplement: S1 File — (XLSX) [file pgen.1012048.s007.xlsx]

## Sheet: Sheet 1 - Supplementary_File_1_
Supplementary_File_1_sn-RNA-Seq_DEGs
gene	p_val	avg_log2FC	pct.1	pct.2	p_val_adj	condition	cell_type
Eip78C	2.56043e-130	6.70318	0.899	0.042	4.22342e-126	CF_vs_WT	01_aEC1
Hsp70Bb	3.88923e-111	8.29017	0.769	0.012	6.41529e-107	CF_vs_WT	01_aEC1
Nhe2	3.32709e-76	3.04239	0.867	0.283	5.48804e-72	CF_vs_WT	01_aEC1
Octalpha2R	1.0782e-72	8.18103	0.549	0.008	1.7785e-68	CF_vs_WT	01_aEC1
CadN2	1.51294e-71	-4.89108	0.15	0.79	2.49559e-67	CF_vs_WT	01_aEC1
mwh	8.16619e-71	-1.85848	0.916	0.998	1.34701e-66	CF_vs_WT	01_aEC1
hdc	9.78712e-69	1.952	0.902	0.303	1.61439e-64	CF_vs_WT	01_aEC1
RhoL	3.82682e-67	-1.3267	0.906	0.988	6.31234e-63	CF_vs_WT	01_aEC1
LysD	8.26267e-62	-1.67085	0.86	0.992	1.36293e-57	CF_vs_WT	01_aEC1
CG6295	1.03868e-61	-1.99778	0.773	0.952	1.7133e-57	CF_vs_WT	01_aEC1
kirre	5.75034e-61	-2.81348	0.287	0.812	9.48518e-57	CF_vs_WT	01_aEC1
CG15431	3.24615e-57	2.43468	0.815	0.315	5.35452e-53	CF_vs_WT	01_aEC1
dpr1	1.42004e-54	4.96201	0.486	0.032	2.34236e-50	CF_vs_WT	01_aEC1
rl	4.63463e-54	0.529927	1	1	7.64482e-50	CF_vs_WT	01_aEC1
LysB	5.45857e-50	-1.79412	0.598	0.922	9.00391e-46	CF_vs_WT	01_aEC1
CG43055	1.03312e-47	3.03192	0.58	0.108	1.70413e-43	CF_vs_WT	01_aEC1
LysE	9.19525e-46	-1.86047	0.552	0.892	1.51676e-41	CF_vs_WT	01_aEC1
MRP	1.04771e-45	1.12223	0.997	0.954	1.7282e-41	CF_vs_WT	01_aEC1
Pde6	4.52871e-45	1.65405	0.885	0.509	7.47011e-41	CF_vs_WT	01_aEC1
Raf	1.55774e-43	-1.81628	0.528	0.832	2.5695e-39	CF_vs_WT	01_aEC1
CG32373	2.91395e-43	4.13237	0.483	0.07	4.80657e-39	CF_vs_WT	01_aEC1
CG13324	4.51291e-42	3.49857	0.444	0.048	7.44404e-38	CF_vs_WT	01_aEC1
CG17192	1.26023e-39	-2.14369	0.402	0.794	2.07875e-35	CF_vs_WT	01_aEC1
lncRNA:CR44922	2.71071e-39	4.68304	0.343	0.012	4.47131e-35	CF_vs_WT	01_aEC1
GstE5	3.49093e-39	4.28438	0.371	0.024	5.75829e-35	CF_vs_WT	01_aEC1
Ssk	5.36765e-39	-1.58587	0.535	0.834	8.85393e-35	CF_vs_WT	01_aEC1
CG17816	7.19404e-39	2.26183	0.615	0.174	1.18666e-34	CF_vs_WT	01_aEC1
stan	3.3093e-38	-7.87761	0	0.437	5.45869e-34	CF_vs_WT	01_aEC1
Ank2	1.40662e-37	3.3006	0.392	0.034	2.32022e-33	CF_vs_WT	01_aEC1
Mal-A7	3.73576e-37	2.95747	0.622	0.198	6.16213e-33	CF_vs_WT	01_aEC1
Akap200	8.91313e-37	3.12849	0.469	0.084	1.47022e-32	CF_vs_WT	01_aEC1
lncRNA:CR43651	1.27808e-35	-1.07462	0.92	0.966	2.10819e-31	CF_vs_WT	01_aEC1
Ret	4.67826e-35	4.73599	0.301	0.008	7.71679e-31	CF_vs_WT	01_aEC1
CG12766	2.38755e-33	1.88366	0.668	0.259	3.93826e-29	CF_vs_WT	01_aEC1
Jon99Cii	8.24488e-33	-0.980244	0.965	0.98	1.35999e-28	CF_vs_WT	01_aEC1
zyd	5.38869e-32	4.31882	0.388	0.062	8.88865e-28	CF_vs_WT	01_aEC1
Jon99Ciii	5.59188e-32	-1.50249	0.717	0.892	9.22381e-28	CF_vs_WT	01_aEC1
CG30015	1.53173e-31	-0.778701	0.983	0.992	2.52659e-27	CF_vs_WT	01_aEC1
MtnC	2.91483e-31	3.31621	0.444	0.094	4.80801e-27	CF_vs_WT	01_aEC1
Mal-A4	3.35647e-31	2.38963	0.517	0.134	5.53649e-27	CF_vs_WT	01_aEC1
uex	1.17965e-30	-0.542782	0.993	0.998	1.94583e-26	CF_vs_WT	01_aEC1
CG13012	1.05799e-29	2.19227	0.64	0.265	1.74515e-25	CF_vs_WT	01_aEC1
pst	1.93481e-29	0.821068	1	0.966	3.19147e-25	CF_vs_WT	01_aEC1
lncRNA:alphagamma-element:CR32865	3.5618e-29	3.6982	0.28	0.016	5.8752e-25	CF_vs_WT	01_aEC1
lncRNA:CR45531	9.35799e-29	-3.49735	0.052	0.423	1.5436e-24	CF_vs_WT	01_aEC1
mbl	4.43476e-28	0.655165	1	0.998	7.31514e-24	CF_vs_WT	01_aEC1
CG10365	6.65486e-28	-1.36934	0.685	0.86	1.09772e-23	CF_vs_WT	01_aEC1
jing	1.86763e-26	-1.00924	0.846	0.948	3.08065e-22	CF_vs_WT	01_aEC1
w	4.81117e-26	1.6564	0.745	0.413	7.93602e-22	CF_vs_WT	01_aEC1
Yeti	1.04897e-25	0.985376	0.892	0.705	1.73028e-21	CF_vs_WT	01_aEC1
rols	3.19491e-24	-1.50273	0.538	0.784	5.27001e-20	CF_vs_WT	01_aEC1
Gfat1	4.4325e-24	3.68152	0.294	0.042	7.31142e-20	CF_vs_WT	01_aEC1
Prosap	6.04774e-24	-0.839798	0.948	0.972	9.97574e-20	CF_vs_WT	01_aEC1
CG42663	1.46506e-23	-0.65058	0.958	0.984	2.41662e-19	CF_vs_WT	01_aEC1
sky	2.71123e-23	0.807828	0.976	0.9	4.47218e-19	CF_vs_WT	01_aEC1
CG42748	8.7634e-23	0.600083	0.972	0.946	1.44552e-18	CF_vs_WT	01_aEC1
CG4991	8.84188e-23	-1.31522	0.657	0.824	1.45847e-18	CF_vs_WT	01_aEC1
Pde9	1.29643e-22	0.591109	1	0.976	2.13846e-18	CF_vs_WT	01_aEC1
AANATL3	1.84492e-22	1.36517	0.794	0.541	3.0432e-18	CF_vs_WT	01_aEC1
l(1)G0469	2.09134e-22	0.896159	0.962	0.766	3.44966e-18	CF_vs_WT	01_aEC1
CG42397	4.49647e-22	1.17049	0.804	0.519	7.41693e-18	CF_vs_WT	01_aEC1
MESK2	4.52553e-21	0.622312	0.976	0.938	7.46487e-17	CF_vs_WT	01_aEC1
CG17841	5.58977e-21	-0.592802	0.993	0.986	9.22033e-17	CF_vs_WT	01_aEC1
PCB	7.76946e-21	-1.74845	0.297	0.607	1.28157e-16	CF_vs_WT	01_aEC1
Pdk	1.11425e-20	1.46938	0.591	0.261	1.83795e-16	CF_vs_WT	01_aEC1
CG9331	1.93796e-20	0.959228	0.913	0.764	3.19666e-16	CF_vs_WT	01_aEC1
GstT4	3.12763e-20	0.714033	0.99	0.946	5.15903e-16	CF_vs_WT	01_aEC1
Exn	6.85836e-20	0.886498	0.871	0.639	1.13129e-15	CF_vs_WT	01_aEC1
CG44014	2.07284e-19	1.43023	0.605	0.301	3.41915e-15	CF_vs_WT	01_aEC1
frj	2.28698e-19	2.80374	0.367	0.112	3.77237e-15	CF_vs_WT	01_aEC1
CG15784	2.83726e-19	0.919615	0.899	0.703	4.68006e-15	CF_vs_WT	01_aEC1
Drat	3.00284e-19	1.48622	0.699	0.419	4.95318e-15	CF_vs_WT	01_aEC1
Jon25Bii	5.47559e-19	0.746712	0.755	0.375	9.03199e-15	CF_vs_WT	01_aEC1
CG16791	8.35623e-19	0.647362	0.941	0.745	1.37836e-14	CF_vs_WT	01_aEC1
osp	1.10194e-18	1.30569	0.451	0.154	1.81765e-14	CF_vs_WT	01_aEC1
CG34417	5.91426e-18	0.74031	0.976	0.942	9.75557e-14	CF_vs_WT	01_aEC1
mura	8.21327e-18	-0.60734	0.93	0.958	1.35478e-13	CF_vs_WT	01_aEC1
CG15879	1.02915e-17	-2.03596	0.199	0.469	1.69759e-13	CF_vs_WT	01_aEC1
deltaTry	1.11232e-17	3.27441	0.196	0.02	1.83476e-13	CF_vs_WT	01_aEC1
Eaat1	3.63388e-17	-2.39328	0.15	0.429	5.99408e-13	CF_vs_WT	01_aEC1
CG8997	4.18237e-17	0.7589	0.783	0.479	6.89882e-13	CF_vs_WT	01_aEC1
LanA	8.47469e-17	-4.42371	0.014	0.238	1.3979e-12	CF_vs_WT	01_aEC1
pdm2	1.02044e-16	3.7346	0.227	0.04	1.68322e-12	CF_vs_WT	01_aEC1
MCPH1	1.16404e-16	-0.936462	0.675	0.786	1.92008e-12	CF_vs_WT	01_aEC1
lncRNA:CR43604	1.16691e-16	-1.70517	0.199	0.471	1.92482e-12	CF_vs_WT	01_aEC1
CG3036	1.32865e-16	-1.32515	0.486	0.717	2.1916e-12	CF_vs_WT	01_aEC1
Mal-A6	1.34143e-16	0.68871	0.972	0.812	2.21269e-12	CF_vs_WT	01_aEC1
Sur-8	1.54989e-16	-1.46496	0.336	0.575	2.55655e-12	CF_vs_WT	01_aEC1
MsrA	1.7748e-16	2.43641	0.374	0.13	2.92753e-12	CF_vs_WT	01_aEC1
stops	2.27381e-16	2.20138	0.241	0.044	3.75066e-12	CF_vs_WT	01_aEC1
rut	2.38689e-16	-0.802186	0.406	0.687	3.93717e-12	CF_vs_WT	01_aEC1
CG7953	3.05275e-16	1.39325	0.563	0.279	5.03552e-12	CF_vs_WT	01_aEC1
cac	3.55423e-16	2.89714	0.234	0.044	5.86271e-12	CF_vs_WT	01_aEC1
dsx	6.9759e-16	-0.581095	0.986	0.988	1.15067e-11	CF_vs_WT	01_aEC1
CG6191	7.82722e-16	1.31065	0.472	0.196	1.2911e-11	CF_vs_WT	01_aEC1
Oatp74D	1.05569e-15	-1.96559	0.199	0.471	1.74135e-11	CF_vs_WT	01_aEC1
CG8249	1.2399e-15	2.11012	0.301	0.082	2.04521e-11	CF_vs_WT	01_aEC1
CG32302	1.6086e-15	4.21524	0.147	0.008	2.65339e-11	CF_vs_WT	01_aEC1
CG13893	1.69226e-15	0.953995	0.748	0.477	2.79139e-11	CF_vs_WT	01_aEC1
mthl15	2.04783e-15	1.40199	0.479	0.202	3.37789e-11	CF_vs_WT	01_aEC1
alphaTub84B	2.11624e-15	1.42327	0.601	0.321	3.49073e-11	CF_vs_WT	01_aEC1
CG32521	2.92725e-15	-5.67443	0.007	0.206	4.8285e-11	CF_vs_WT	01_aEC1
Ugt49C1	2.93528e-15	-2.44773	0.08	0.323	4.84175e-11	CF_vs_WT	01_aEC1
spri	4.83712e-15	0.996044	0.689	0.417	7.97883e-11	CF_vs_WT	01_aEC1
CG13321	6.52295e-15	0.988063	0.857	0.673	1.07596e-10	CF_vs_WT	01_aEC1
lectin-37Da	6.65052e-15	2.50263	0.217	0.04	1.097e-10	CF_vs_WT	01_aEC1
cib	7.32417e-15	1.33849	0.43	0.176	1.20812e-10	CF_vs_WT	01_aEC1
ush	7.69554e-15	-0.982762	0.668	0.77	1.26938e-10	CF_vs_WT	01_aEC1
CenG1A	8.63069e-15	0.537295	0.99	0.952	1.42363e-10	CF_vs_WT	01_aEC1
neur	8.79443e-15	0.902642	0.832	0.651	1.45064e-10	CF_vs_WT	01_aEC1
CG5789	8.96088e-15	0.927401	0.647	0.383	1.4781e-10	CF_vs_WT	01_aEC1
Mal-A8	1.19964e-14	0.907446	0.885	0.707	1.9788e-10	CF_vs_WT	01_aEC1
CG1698	1.25869e-14	1.89285	0.49	0.24	2.07621e-10	CF_vs_WT	01_aEC1
CG11878	1.69864e-14	0.755739	0.93	0.776	2.80191e-10	CF_vs_WT	01_aEC1
CG10550	1.72755e-14	-2.32336	0.122	0.359	2.84959e-10	CF_vs_WT	01_aEC1
CG6659	2.67745e-14	-0.601784	0.909	0.934	4.41645e-10	CF_vs_WT	01_aEC1
CG16985	2.90523e-14	1.18341	0.657	0.405	4.79218e-10	CF_vs_WT	01_aEC1
LRP1	3.53216e-14	0.9021	0.78	0.513	5.82629e-10	CF_vs_WT	01_aEC1
Cul3	4.05355e-14	-0.980978	0.531	0.703	6.68634e-10	CF_vs_WT	01_aEC1
CG3609	5.36705e-14	1.25752	0.552	0.293	8.85294e-10	CF_vs_WT	01_aEC1
lectin-37Db	8.95218e-14	1.58911	0.615	0.367	1.47666e-09	CF_vs_WT	01_aEC1
Act5C	3.07857e-13	0.843998	0.941	0.83	5.0781e-09	CF_vs_WT	01_aEC1
CG43120	3.82148e-13	1.37997	0.374	0.146	6.30353e-09	CF_vs_WT	01_aEC1
asRNA:CR44981	3.8529e-13	1.654	0.346	0.132	6.35535e-09	CF_vs_WT	01_aEC1
CG34452	3.93104e-13	-6.15466	0	0.166	6.48426e-09	CF_vs_WT	01_aEC1
CG31087	4.37048e-13	1.21756	0.51	0.253	7.20911e-09	CF_vs_WT	01_aEC1
CG12057	4.66716e-13	0.932966	0.654	0.403	7.69848e-09	CF_vs_WT	01_aEC1
CG34040	4.68878e-13	2.22618	0.192	0.036	7.73414e-09	CF_vs_WT	01_aEC1
CG8180	5.62342e-13	-6.44743	0	0.164	9.27583e-09	CF_vs_WT	01_aEC1
Jon25Bi	6.16691e-13	0.808927	0.762	0.485	1.01723e-08	CF_vs_WT	01_aEC1
CG16700	6.54917e-13	-1.05429	0.559	0.719	1.08029e-08	CF_vs_WT	01_aEC1
Jon66Ci	7.0427e-13	2.01925	0.22	0.05	1.16169e-08	CF_vs_WT	01_aEC1
CG7720	7.13612e-13	0.738904	0.906	0.792	1.1771e-08	CF_vs_WT	01_aEC1
CG3348	7.85805e-13	-2.50007	0.15	0.385	1.29619e-08	CF_vs_WT	01_aEC1
CG4462	8.39699e-13	-3.61448	0.01	0.184	1.38508e-08	CF_vs_WT	01_aEC1
CG13482	8.87022e-13	0.771645	0.962	0.87	1.46314e-08	CF_vs_WT	01_aEC1
CG4734	9.47106e-13	1.39238	0.493	0.244	1.56225e-08	CF_vs_WT	01_aEC1
Drip	1.2286e-12	-1.51559	0.266	0.489	2.02657e-08	CF_vs_WT	01_aEC1
Jon99Fi	3.78272e-12	-1.29933	0.266	0.493	6.2396e-08	CF_vs_WT	01_aEC1
GstE8	3.8207e-12	1.86575	0.259	0.08	6.30225e-08	CF_vs_WT	01_aEC1
sli	5.68493e-12	2.14413	0.217	0.054	9.37729e-08	CF_vs_WT	01_aEC1
CG7916	7.0687e-12	1.26168	0.357	0.14	1.16598e-07	CF_vs_WT	01_aEC1
CG15347	7.56754e-12	0.756478	0.79	0.603	1.24827e-07	CF_vs_WT	01_aEC1
Ir40a	8.58955e-12	-2.17104	0.077	0.281	1.41685e-07	CF_vs_WT	01_aEC1
lncRNA:CR42874	1.20579e-11	3.61281	0.108	0.006	1.98895e-07	CF_vs_WT	01_aEC1
CG4269	1.39617e-11	2.94746	0.143	0.02	2.30299e-07	CF_vs_WT	01_aEC1
cact	2.21073e-11	0.609433	0.934	0.796	3.6466e-07	CF_vs_WT	01_aEC1
lncRNA:CR43857	2.27748e-11	0.915647	0.71	0.485	3.7567e-07	CF_vs_WT	01_aEC1
Fer1HCH	2.31179e-11	0.617474	0.923	0.784	3.8133e-07	CF_vs_WT	01_aEC1
aop	2.73981e-11	0.554551	0.965	0.924	4.51932e-07	CF_vs_WT	01_aEC1
CG9609	2.75191e-11	1.54151	0.273	0.088	4.53927e-07	CF_vs_WT	01_aEC1
IP3K2	3.06375e-11	-1.00943	0.395	0.585	5.05366e-07	CF_vs_WT	01_aEC1
mtgo	3.19054e-11	1.0305	0.724	0.523	5.26279e-07	CF_vs_WT	01_aEC1
UK114	3.41454e-11	1.17512	0.409	0.188	5.63229e-07	CF_vs_WT	01_aEC1
CG10912	3.787e-11	0.862311	0.839	0.671	6.24666e-07	CF_vs_WT	01_aEC1
lncRNA:CR32385	5.00393e-11	2.47031	0.168	0.034	8.25398e-07	CF_vs_WT	01_aEC1
Ace	5.65533e-11	0.578024	0.951	0.876	9.32846e-07	CF_vs_WT	01_aEC1
Ttd14	6.46417e-11	-0.639074	0.969	0.972	1.06627e-06	CF_vs_WT	01_aEC1
ctp	6.7873e-11	0.647377	0.867	0.727	1.11957e-06	CF_vs_WT	01_aEC1
hid	8.6519e-11	-1.04554	0.514	0.651	1.42713e-06	CF_vs_WT	01_aEC1
CG5506	1.26478e-10	0.560828	0.941	0.812	2.08626e-06	CF_vs_WT	01_aEC1
CG33301	1.27865e-10	1.03019	0.441	0.22	2.10913e-06	CF_vs_WT	01_aEC1
Amy-d	1.9164e-10	-0.827768	0.759	0.842	3.1611e-06	CF_vs_WT	01_aEC1
CG15043	2.23185e-10	0.6506	0.839	0.635	3.68143e-06	CF_vs_WT	01_aEC1
lncRNA:CR46258	2.28388e-10	-3.00793	0.028	0.184	3.76725e-06	CF_vs_WT	01_aEC1
CG42249	3.10132e-10	-0.626492	0.808	0.87	5.11563e-06	CF_vs_WT	01_aEC1
plh	3.114e-10	1.90502	0.164	0.034	5.13654e-06	CF_vs_WT	01_aEC1
CG12780	3.66011e-10	-1.23566	0.392	0.547	6.03734e-06	CF_vs_WT	01_aEC1
CG17574	3.87047e-10	0.512627	0.99	0.982	6.38433e-06	CF_vs_WT	01_aEC1
Jon25Biii	4.58322e-10	1.18066	0.469	0.259	7.56002e-06	CF_vs_WT	01_aEC1
Men-b	5.28148e-10	0.765387	0.692	0.467	8.7118e-06	CF_vs_WT	01_aEC1
CG31041	5.43029e-10	1.72122	0.175	0.042	8.95726e-06	CF_vs_WT	01_aEC1
Stlk	5.43548e-10	-0.512968	0.836	0.94	8.96583e-06	CF_vs_WT	01_aEC1
Eglp4	5.58526e-10	-1.0985	0.682	0.796	9.21289e-06	CF_vs_WT	01_aEC1
MFS12	6.11436e-10	-2.06845	0.108	0.293	1.00856e-05	CF_vs_WT	01_aEC1
crb	6.34854e-10	0.574502	0.944	0.8	1.04719e-05	CF_vs_WT	01_aEC1
Gadd45	8.65138e-10	1.18057	0.367	0.172	1.42704e-05	CF_vs_WT	01_aEC1
shf	9.33801e-10	-1.73187	0.182	0.359	1.54031e-05	CF_vs_WT	01_aEC1
Herp	9.63142e-10	0.712441	0.668	0.453	1.5887e-05	CF_vs_WT	01_aEC1
Atpalpha	1.01835e-09	0.590527	0.93	0.886	1.67976e-05	CF_vs_WT	01_aEC1
nwk	1.10814e-09	-1.16413	0.283	0.483	1.82787e-05	CF_vs_WT	01_aEC1
Idgf6	1.12904e-09	1.17189	0.325	0.136	1.86235e-05	CF_vs_WT	01_aEC1
sls	1.26505e-09	-1.89464	0.112	0.293	2.0867e-05	CF_vs_WT	01_aEC1
raw	1.36633e-09	0.610959	0.951	0.868	2.25376e-05	CF_vs_WT	01_aEC1
CG11791	1.49025e-09	0.541264	0.839	0.655	2.45817e-05	CF_vs_WT	01_aEC1
Snp	1.5173e-09	1.24867	0.406	0.21	2.50278e-05	CF_vs_WT	01_aEC1
CG10463	1.82629e-09	2.50372	0.136	0.026	3.01246e-05	CF_vs_WT	01_aEC1
CAH2	1.91127e-09	0.863851	0.608	0.383	3.15265e-05	CF_vs_WT	01_aEC1
CG15725	2.25635e-09	1.3273	0.297	0.124	3.72185e-05	CF_vs_WT	01_aEC1
Pi3K21B	2.28075e-09	1.10174	0.577	0.367	3.7621e-05	CF_vs_WT	01_aEC1
Pli	2.3066e-09	0.817595	0.815	0.721	3.80474e-05	CF_vs_WT	01_aEC1
CG3726	2.31213e-09	0.57288	0.881	0.762	3.81387e-05	CF_vs_WT	01_aEC1
Pur-alpha	2.44997e-09	0.520128	0.857	0.758	4.04123e-05	CF_vs_WT	01_aEC1
raskol	2.52626e-09	0.755939	0.703	0.507	4.16706e-05	CF_vs_WT	01_aEC1
CG8925	2.58858e-09	0.572419	0.885	0.78	4.26987e-05	CF_vs_WT	01_aEC1
Flo2	3.57266e-09	0.75463	0.689	0.471	5.89311e-05	CF_vs_WT	01_aEC1
sturkopf	3.97715e-09	1.12719	0.294	0.118	6.56031e-05	CF_vs_WT	01_aEC1
CG33293	4.0232e-09	0.940955	0.517	0.303	6.63627e-05	CF_vs_WT	01_aEC1
GstE3	4.27859e-09	1.23127	0.5	0.301	7.05754e-05	CF_vs_WT	01_aEC1
Lmpt	5.40246e-09	0.510808	0.874	0.802	8.91136e-05	CF_vs_WT	01_aEC1
CG5618	5.8294e-09	-0.898613	0.399	0.559	9.61559e-05	CF_vs_WT	01_aEC1
CG9555	6.42935e-09	-1.18992	0.318	0.491	0.000106052	CF_vs_WT	01_aEC1
lncRNA:CR45188	7.28302e-09	1.2568	0.297	0.128	0.000120133	CF_vs_WT	01_aEC1
CG46339	7.29518e-09	1.03193	0.514	0.319	0.000120334	CF_vs_WT	01_aEC1
Muc14A	8.02812e-09	1.98676	0.339	0.166	0.000132424	CF_vs_WT	01_aEC1
Pdcd4	8.05258e-09	1.06859	0.322	0.144	0.000132827	CF_vs_WT	01_aEC1
CG4928	8.14892e-09	0.596706	0.731	0.529	0.000134416	CF_vs_WT	01_aEC1
Ir41a	8.59939e-09	-1.37451	0.276	0.439	0.000141847	CF_vs_WT	01_aEC1
gol	1.06386e-08	-0.832088	0.353	0.541	0.000175483	CF_vs_WT	01_aEC1
Mal-A3	1.08458e-08	3.94536	0.077	0.004	0.000178901	CF_vs_WT	01_aEC1
Ctr1B	1.08464e-08	0.714527	0.79	0.633	0.000178911	CF_vs_WT	01_aEC1
CG6654	1.28734e-08	2.38227	0.108	0.016	0.000212346	CF_vs_WT	01_aEC1
Panx	1.44409e-08	2.0039	0.126	0.024	0.000238203	CF_vs_WT	01_aEC1
LpR1	1.54388e-08	0.626838	0.934	0.842	0.000254662	CF_vs_WT	01_aEC1
stv	2.18836e-08	0.776889	0.766	0.579	0.00036097	CF_vs_WT	01_aEC1
CG5810	2.26219e-08	-1.60289	0.105	0.269	0.000373149	CF_vs_WT	01_aEC1
fabp	2.42559e-08	0.833861	0.566	0.371	0.000400101	CF_vs_WT	01_aEC1
Peritrophin-15a	2.68393e-08	0.759866	0.395	0.208	0.000442714	CF_vs_WT	01_aEC1
lncRNA:CR44380	2.77583e-08	-4.3782	0.007	0.116	0.000457873	CF_vs_WT	01_aEC1
glec	3.23467e-08	0.72741	0.654	0.437	0.000533559	CF_vs_WT	01_aEC1
CG6484	3.33459e-08	-0.643339	0.916	0.884	0.00055004	CF_vs_WT	01_aEC1
Ork1	3.4877e-08	0.537914	0.832	0.681	0.000575297	CF_vs_WT	01_aEC1
CG34451	3.52853e-08	-5.3359	0	0.1	0.00058203	CF_vs_WT	01_aEC1
CG43218	3.53971e-08	4.9598	0.059	0	0.000583875	CF_vs_WT	01_aEC1
lncRNA:CR43417	4.10712e-08	-3.46609	0.014	0.128	0.000677469	CF_vs_WT	01_aEC1
t	4.17507e-08	2.54441	0.098	0.014	0.000688677	CF_vs_WT	01_aEC1
sov	4.75426e-08	-0.609739	0.724	0.772	0.000784215	CF_vs_WT	01_aEC1
hpRNA:CR32207	5.21027e-08	1.76755	0.147	0.038	0.000859434	CF_vs_WT	01_aEC1
CG1271	5.24058e-08	1.03734	0.367	0.184	0.000864434	CF_vs_WT	01_aEC1
daw	5.39775e-08	-0.817793	0.549	0.695	0.000890359	CF_vs_WT	01_aEC1
Dif	6.68778e-08	-0.829421	0.406	0.571	0.00110315	CF_vs_WT	01_aEC1
CG34330	7.82402e-08	0.557718	0.836	0.739	0.00129057	CF_vs_WT	01_aEC1
Ncc69	8.08346e-08	1.9858	0.091	0.012	0.00133337	CF_vs_WT	01_aEC1
Tsf1	9.07394e-08	5.70339	0.056	0	0.00149675	CF_vs_WT	01_aEC1
Cadps	9.36976e-08	-0.880732	0.378	0.543	0.00154554	CF_vs_WT	01_aEC1
Act42A	9.63717e-08	1.53745	0.182	0.06	0.00158965	CF_vs_WT	01_aEC1
Damm	9.89822e-08	0.773626	0.759	0.609	0.00163271	CF_vs_WT	01_aEC1
CG5399	1.03082e-07	0.702706	0.689	0.491	0.00170033	CF_vs_WT	01_aEC1
Ctr9	1.06145e-07	1.28234	0.255	0.11	0.00175087	CF_vs_WT	01_aEC1
kdn	1.07147e-07	-0.736127	0.731	0.812	0.00176739	CF_vs_WT	01_aEC1
l(1)G0007	1.11339e-07	0.530077	0.808	0.647	0.00183653	CF_vs_WT	01_aEC1
CG32428	1.30265e-07	0.820188	0.35	0.172	0.00214872	CF_vs_WT	01_aEC1
CG42240	1.393e-07	1.49706	0.182	0.062	0.00229775	CF_vs_WT	01_aEC1
Octbeta2R	1.47047e-07	-2.5759	0.08	0.22	0.00242554	CF_vs_WT	01_aEC1
lncRNA:CR46006	1.60663e-07	0.585107	0.671	0.475	0.00265013	CF_vs_WT	01_aEC1
JhI-26	1.62724e-07	0.856328	0.629	0.431	0.00268414	CF_vs_WT	01_aEC1
lncRNA:CR44299	1.77434e-07	2.81888	0.108	0.022	0.00292677	CF_vs_WT	01_aEC1
MtnE	1.77692e-07	1.3948	0.472	0.303	0.00293103	CF_vs_WT	01_aEC1
RluA-2	1.82186e-07	0.779775	0.395	0.208	0.00300516	CF_vs_WT	01_aEC1
nuf	1.87209e-07	0.771672	0.451	0.261	0.00308801	CF_vs_WT	01_aEC1
CG14764	1.94961e-07	0.731265	0.406	0.216	0.00321588	CF_vs_WT	01_aEC1
asRNA:CR45272	1.96212e-07	-0.835637	0.43	0.577	0.00323651	CF_vs_WT	01_aEC1
rost	2.12066e-07	1.18652	0.238	0.096	0.00349802	CF_vs_WT	01_aEC1
dsd	2.55427e-07	0.528832	0.787	0.621	0.00421327	CF_vs_WT	01_aEC1
CG12560	2.57738e-07	1.72151	0.14	0.038	0.00425139	CF_vs_WT	01_aEC1
LamC	2.69574e-07	0.913168	0.35	0.18	0.00444663	CF_vs_WT	01_aEC1
mtg	2.75614e-07	-3.259	0.024	0.134	0.00454625	CF_vs_WT	01_aEC1
GstT1	2.76499e-07	0.844534	0.402	0.222	0.00456085	CF_vs_WT	01_aEC1
Pdi	2.84298e-07	0.610885	0.727	0.559	0.0046895	CF_vs_WT	01_aEC1
mth	2.87472e-07	1.35318	0.199	0.074	0.00474185	CF_vs_WT	01_aEC1
qin	3.08761e-07	1.57979	0.217	0.086	0.00509301	CF_vs_WT	01_aEC1
CG31191	3.17053e-07	-1.46611	0.154	0.303	0.00522979	CF_vs_WT	01_aEC1
Ubi-p5E	3.22084e-07	0.687017	0.773	0.635	0.00531278	CF_vs_WT	01_aEC1
CG14431	3.38465e-07	-2.07544	0.073	0.206	0.00558298	CF_vs_WT	01_aEC1
lncRNA:CR42549	3.40904e-07	-0.517494	0.724	0.802	0.00562321	CF_vs_WT	01_aEC1
CG12061	3.64912e-07	2.21934	0.171	0.06	0.00601922	CF_vs_WT	01_aEC1
lncRNA:CR46472	3.74511e-07	-0.969678	0.294	0.441	0.00617756	CF_vs_WT	01_aEC1
Cyp12a5	3.74766e-07	-1.38936	0.332	0.461	0.00618176	CF_vs_WT	01_aEC1
CG15739	3.79637e-07	0.883072	0.409	0.224	0.00626211	CF_vs_WT	01_aEC1
smp-30	3.94078e-07	0.899455	0.689	0.513	0.00650031	CF_vs_WT	01_aEC1
CG14907	4.59835e-07	1.48137	0.168	0.056	0.00758497	CF_vs_WT	01_aEC1
CG4593	5.31425e-07	1.21529	0.213	0.084	0.00876585	CF_vs_WT	01_aEC1
wb	5.37266e-07	-2.63207	0.035	0.148	0.00886221	CF_vs_WT	01_aEC1
asRNA:CR45604	5.42274e-07	-1.01316	0.577	0.703	0.00894482	CF_vs_WT	01_aEC1
stl	5.69892e-07	0.625878	0.71	0.561	0.00940038	CF_vs_WT	01_aEC1
Act79B	5.74214e-07	-1.24713	0.133	0.275	0.00947165	CF_vs_WT	01_aEC1
CG2225	6.03265e-07	0.671645	0.423	0.232	0.00995086	CF_vs_WT	01_aEC1
Gs2	6.55458e-07	0.926583	0.734	0.615	0.0108118	CF_vs_WT	01_aEC1
lncRNA:CR46216	6.93734e-07	-5.0604	0	0.082	0.0114431	CF_vs_WT	01_aEC1
rgn	7.07085e-07	0.685219	0.629	0.477	0.0116634	CF_vs_WT	01_aEC1
sra	7.63053e-07	0.95094	0.395	0.232	0.0125866	CF_vs_WT	01_aEC1
Takl2	7.98971e-07	1.74126	0.14	0.042	0.013179	CF_vs_WT	01_aEC1
CG9672	8.17864e-07	1.03676	0.273	0.128	0.0134907	CF_vs_WT	01_aEC1
CG9568	8.60938e-07	0.691214	0.42	0.232	0.0142012	CF_vs_WT	01_aEC1
Amy-p	8.84873e-07	-0.712764	0.874	0.866	0.014596	CF_vs_WT	01_aEC1
CG45218	9.02799e-07	1.6124	0.136	0.04	0.0148917	CF_vs_WT	01_aEC1
Papss	9.34508e-07	1.53999	0.157	0.052	0.0154147	CF_vs_WT	01_aEC1
Iml1	9.57411e-07	-0.555361	0.713	0.766	0.0157925	CF_vs_WT	01_aEC1
CG13360	1.07318e-06	0.551435	0.671	0.505	0.0177021	CF_vs_WT	01_aEC1
CG10175	1.18496e-06	-1.34328	0.147	0.291	0.0195459	CF_vs_WT	01_aEC1
CG10804	1.24638e-06	0.954354	0.423	0.257	0.020559	CF_vs_WT	01_aEC1
br	1.31007e-06	0.761421	0.427	0.248	0.0216096	CF_vs_WT	01_aEC1
sau	1.36372e-06	0.626278	0.542	0.355	0.0224946	CF_vs_WT	01_aEC1
CG31259	1.39106e-06	-1.6514	0.133	0.275	0.0229455	CF_vs_WT	01_aEC1
Pex3	1.50319e-06	-1.50494	0.119	0.253	0.0247951	CF_vs_WT	01_aEC1
Cpsf100	1.5338e-06	1.97906	0.108	0.026	0.0253	CF_vs_WT	01_aEC1
CG15098	1.58708e-06	0.500883	0.671	0.475	0.0261788	CF_vs_WT	01_aEC1
mtt	1.67992e-06	1.17115	0.245	0.114	0.0277103	CF_vs_WT	01_aEC1
Sulf1	1.79533e-06	0.559525	0.766	0.603	0.029614	CF_vs_WT	01_aEC1
Mur29B	1.87496e-06	1.39054	0.136	0.042	0.0309275	CF_vs_WT	01_aEC1
Ldsdh1	1.92592e-06	0.74643	0.483	0.307	0.031768	CF_vs_WT	01_aEC1
Plekhm1	1.98625e-06	-1.54301	0.087	0.216	0.0327632	CF_vs_WT	01_aEC1
Rac2	2.04193e-06	0.556762	0.766	0.609	0.0336816	CF_vs_WT	01_aEC1
CG4297	2.12865e-06	0.562187	0.64	0.449	0.035112	CF_vs_WT	01_aEC1
toc	2.13968e-06	-0.6269	0.671	0.723	0.035294	CF_vs_WT	01_aEC1
CG1358	2.32163e-06	-0.838028	0.413	0.537	0.0382953	CF_vs_WT	01_aEC1
DPCoAC	2.37833e-06	0.973187	0.252	0.116	0.0392305	CF_vs_WT	01_aEC1
CG30289	3.12676e-06	-3.61899	0.007	0.088	0.0515759	CF_vs_WT	01_aEC1
CHKov1	3.18151e-06	0.634017	0.531	0.339	0.052479	CF_vs_WT	01_aEC1
PGRP-LB	3.50029e-06	0.809988	0.633	0.481	0.0577373	CF_vs_WT	01_aEC1
asRNA:CR43730	3.62884e-06	1.80355	0.105	0.026	0.0598577	CF_vs_WT	01_aEC1
GstD5	3.63826e-06	4.38751	0.049	0.002	0.060013	CF_vs_WT	01_aEC1
alpha-Est1	3.78128e-06	-1.97324	0.063	0.176	0.0623722	CF_vs_WT	01_aEC1
Mmp2	3.98541e-06	1.83553	0.115	0.032	0.0657394	CF_vs_WT	01_aEC1
CG8353	4.58136e-06	1.43427	0.126	0.038	0.0755696	CF_vs_WT	01_aEC1
Pi3K68D	4.72322e-06	0.553094	0.64	0.447	0.0779096	CF_vs_WT	01_aEC1
wdp	4.74508e-06	0.635558	0.71	0.543	0.0782701	CF_vs_WT	01_aEC1
CG10472	4.95891e-06	0.637381	0.703	0.539	0.0817973	CF_vs_WT	01_aEC1
Rox8	4.95944e-06	-0.56595	0.713	0.749	0.0818059	CF_vs_WT	01_aEC1
CG14645	5.11886e-06	0.751772	0.479	0.297	0.0844357	CF_vs_WT	01_aEC1
CG9682	5.17328e-06	1.03845	0.241	0.114	0.0853332	CF_vs_WT	01_aEC1
CG3301	5.17907e-06	0.589327	0.552	0.365	0.0854288	CF_vs_WT	01_aEC1
Gal	5.39742e-06	1.0738	0.336	0.196	0.0890304	CF_vs_WT	01_aEC1
CG31469	5.62862e-06	1.65467	0.154	0.056	0.0928441	CF_vs_WT	01_aEC1
CG44838	5.65514e-06	-3.18015	0.014	0.098	0.0932816	CF_vs_WT	01_aEC1
St3	5.88306e-06	0.729913	0.371	0.208	0.0970411	CF_vs_WT	01_aEC1
yuri	5.95196e-06	-1.20483	0.185	0.317	0.0981776	CF_vs_WT	01_aEC1
CG11241	6.34227e-06	-0.571438	0.58	0.679	0.104616	CF_vs_WT	01_aEC1
eIF3d1	6.40991e-06	0.557368	0.5	0.337	0.105731	CF_vs_WT	01_aEC1
LysS	6.43182e-06	-1.53287	0.084	0.204	0.106093	CF_vs_WT	01_aEC1
ATPsynB	6.55132e-06	0.72716	0.385	0.22	0.108064	CF_vs_WT	01_aEC1
Ugt301D1	6.59624e-06	0.965058	0.147	0.05	0.108805	CF_vs_WT	01_aEC1
GstE6	6.68326e-06	0.927417	0.227	0.104	0.11024	CF_vs_WT	01_aEC1
Akr1B	6.85887e-06	1.0931	0.483	0.317	0.113137	CF_vs_WT	01_aEC1
Tg	7.2554e-06	-1.2261	0.129	0.257	0.119678	CF_vs_WT	01_aEC1
Zip99C	7.29674e-06	0.672639	0.559	0.391	0.12036	CF_vs_WT	01_aEC1
ND-AGGG	7.38094e-06	0.693425	0.297	0.152	0.121749	CF_vs_WT	01_aEC1
CG34288	7.45931e-06	0.709715	0.346	0.194	0.123041	CF_vs_WT	01_aEC1
Cad87A	7.79672e-06	0.862761	0.29	0.152	0.128607	CF_vs_WT	01_aEC1
CG9119	8.18589e-06	0.681967	0.28	0.144	0.135026	CF_vs_WT	01_aEC1
CG17549	8.54885e-06	-0.914756	0.343	0.457	0.141013	CF_vs_WT	01_aEC1
CG31324	9.13912e-06	-1.26507	0.283	0.425	0.15075	CF_vs_WT	01_aEC1
mal	9.16869e-06	0.574855	0.416	0.25	0.151238	CF_vs_WT	01_aEC1
Sox14	9.30212e-06	0.597752	0.531	0.359	0.153439	CF_vs_WT	01_aEC1
LysX	9.5988e-06	3.37839	0.045	0.002	0.158332	CF_vs_WT	01_aEC1
CG6040	9.77258e-06	-1.9217	0.077	0.19	0.161199	CF_vs_WT	01_aEC1
CG42514	9.87108e-06	-0.668681	0.608	0.701	0.162823	CF_vs_WT	01_aEC1
CG33143	1.00117e-05	4.44759	0.038	0	0.165143	CF_vs_WT	01_aEC1
Nckx30C	1.00117e-05	7.00497	0.038	0	0.165143	CF_vs_WT	01_aEC1
Traf6	1.01239e-05	1.29451	0.136	0.046	0.166994	CF_vs_WT	01_aEC1
NijA	1.03822e-05	2.37622	0.066	0.01	0.171255	CF_vs_WT	01_aEC1
CG13794	1.29578e-05	-3.9515	0.003	0.072	0.21374	CF_vs_WT	01_aEC1
mew	1.35074e-05	-1.02257	0.839	0.782	0.222805	CF_vs_WT	01_aEC1
CG32695	1.40349e-05	0.745411	0.367	0.22	0.231506	CF_vs_WT	01_aEC1
Irp-1B	1.41475e-05	0.668296	0.5	0.331	0.233363	CF_vs_WT	01_aEC1
CG4363	1.4195e-05	0.560739	0.794	0.651	0.234146	CF_vs_WT	01_aEC1
Pvf1	1.48217e-05	0.892754	0.182	0.076	0.244483	CF_vs_WT	01_aEC1
eRF1	1.63503e-05	-0.62303	0.5	0.605	0.269698	CF_vs_WT	01_aEC1
lncRNA:CR45820	1.64847e-05	1.29337	0.098	0.026	0.271916	CF_vs_WT	01_aEC1
Gyc88E	1.66617e-05	3.74211	0.049	0.004	0.274834	CF_vs_WT	01_aEC1
yin	1.69857e-05	1.15709	0.143	0.052	0.280179	CF_vs_WT	01_aEC1
nrv1	1.69971e-05	0.779926	0.594	0.461	0.280367	CF_vs_WT	01_aEC1
CG5455	1.7251e-05	-0.641324	0.633	0.689	0.284555	CF_vs_WT	01_aEC1
brk	1.75111e-05	0.952276	0.21	0.098	0.288845	CF_vs_WT	01_aEC1
CG8321	1.79266e-05	0.966349	0.227	0.11	0.295699	CF_vs_WT	01_aEC1
alc	1.88803e-05	0.582516	0.566	0.385	0.31143	CF_vs_WT	01_aEC1
fred	2.01477e-05	-1.41618	0.119	0.234	0.332336	CF_vs_WT	01_aEC1
CG4653	2.18772e-05	0.681111	0.357	0.208	0.360864	CF_vs_WT	01_aEC1
Npc2a	2.19708e-05	2.15253	0.087	0.022	0.362408	CF_vs_WT	01_aEC1
ck	2.27168e-05	-0.718927	0.322	0.451	0.374714	CF_vs_WT	01_aEC1
asRNA:CR45889	2.39095e-05	0.586976	0.427	0.259	0.394387	CF_vs_WT	01_aEC1
CG7834	2.4283e-05	0.608558	0.36	0.21	0.400548	CF_vs_WT	01_aEC1
CG9812	2.44212e-05	1.74297	0.08	0.018	0.402827	CF_vs_WT	01_aEC1
eIF4B	2.59308e-05	-0.523099	0.615	0.701	0.427729	CF_vs_WT	01_aEC1
rk	2.63209e-05	-3.87288	0.003	0.068	0.434163	CF_vs_WT	01_aEC1
CG32026	2.72921e-05	-0.758049	0.448	0.543	0.450183	CF_vs_WT	01_aEC1
Dpy-30L1	2.88046e-05	2.29956	0.066	0.012	0.475133	CF_vs_WT	01_aEC1
Slmap	2.99302e-05	-0.805117	0.395	0.493	0.493699	CF_vs_WT	01_aEC1
ORY	3.38875e-05	-3.7809	0.003	0.066	0.558974	CF_vs_WT	01_aEC1
CG14877	3.50315e-05	0.67649	0.51	0.359	0.577844	CF_vs_WT	01_aEC1
CG18493	3.5494e-05	-0.931441	0.353	0.451	0.585473	CF_vs_WT	01_aEC1
CG44251	3.57635e-05	0.724128	0.385	0.246	0.589918	CF_vs_WT	01_aEC1
lncRNA:CR34052	3.59841e-05	-1.54114	0.059	0.158	0.593557	CF_vs_WT	01_aEC1
Nha2	3.67062e-05	0.690591	0.301	0.164	0.605469	CF_vs_WT	01_aEC1
wit	3.8544e-05	-0.957171	0.364	0.465	0.635783	CF_vs_WT	01_aEC1
Hsc70-3	3.98485e-05	1.10355	0.766	0.669	0.657301	CF_vs_WT	01_aEC1
fru	4.23448e-05	-1.04407	0.266	0.385	0.698478	CF_vs_WT	01_aEC1
Appl	4.28894e-05	0.557855	0.427	0.279	0.707461	CF_vs_WT	01_aEC1
Octbeta1R	4.34495e-05	1.78079	0.073	0.016	0.7167	CF_vs_WT	01_aEC1
asRNA:CR45136	4.37461e-05	-0.633895	0.105	0.226	0.721591	CF_vs_WT	01_aEC1
Smurf	4.78043e-05	0.538501	0.5	0.323	0.788533	CF_vs_WT	01_aEC1
CG9498	4.84979e-05	1.46244	0.115	0.04	0.799974	CF_vs_WT	01_aEC1
Syn1	4.86033e-05	1.02186	0.168	0.074	0.801712	CF_vs_WT	01_aEC1
pyr	4.91881e-05	-0.51419	0.818	0.852	0.811357	CF_vs_WT	01_aEC1
Prosbeta1	4.98324e-05	0.959269	0.164	0.07	0.821986	CF_vs_WT	01_aEC1
CG12512	5.12647e-05	1.54185	0.077	0.018	0.845611	CF_vs_WT	01_aEC1
CG45060	5.2038e-05	0.770695	0.22	0.108	0.858367	CF_vs_WT	01_aEC1
Jheh3	5.38334e-05	-0.596102	0.612	0.677	0.887982	CF_vs_WT	01_aEC1
Prosbeta7	5.56005e-05	0.977264	0.168	0.072	0.91713	CF_vs_WT	01_aEC1
CG42336	5.77686e-05	-0.608479	0.556	0.645	0.952894	CF_vs_WT	01_aEC1
Chd1	5.91301e-05	-0.523315	0.605	0.673	0.975351	CF_vs_WT	01_aEC1
grass	6.10192e-05	1.4492	0.161	0.07	1	CF_vs_WT	01_aEC1
CG10910	6.11315e-05	0.613367	0.661	0.479	1	CF_vs_WT	01_aEC1
Membrin	6.11479e-05	1.448	0.129	0.05	1	CF_vs_WT	01_aEC1
Sod1	6.28767e-05	-0.539554	0.545	0.631	1	CF_vs_WT	01_aEC1
p38a	6.47434e-05	-1.1657	0.108	0.218	1	CF_vs_WT	01_aEC1
Rsph3	6.60736e-05	4.14229	0.031	0	1	CF_vs_WT	01_aEC1
CG31694	6.76499e-05	0.522818	0.5	0.337	1	CF_vs_WT	01_aEC1
CG7884	6.77285e-05	2.6646	0.049	0.006	1	CF_vs_WT	01_aEC1
Cyp1	6.8164e-05	0.558937	0.612	0.453	1	CF_vs_WT	01_aEC1
CNT2	6.98193e-05	-0.673093	0.462	0.557	1	CF_vs_WT	01_aEC1
CG32641	7.34857e-05	2.3265	0.049	0.006	1	CF_vs_WT	01_aEC1
Rab40	7.56078e-05	0.667116	0.252	0.134	1	CF_vs_WT	01_aEC1
Syx17	7.73873e-05	0.805238	0.185	0.086	1	CF_vs_WT	01_aEC1
Acbp3	8.19177e-05	0.892633	0.21	0.106	1	CF_vs_WT	01_aEC1
Hmgcr	8.47221e-05	-0.612847	0.657	0.75	1	CF_vs_WT	01_aEC1
CG2162	9.09783e-05	0.553715	0.538	0.367	1	CF_vs_WT	01_aEC1
CG15822	9.36537e-05	2.64713	0.052	0.008	1	CF_vs_WT	01_aEC1
Zasp52	9.48498e-05	0.788743	0.448	0.309	1	CF_vs_WT	01_aEC1
Dhit	9.53032e-05	0.825283	0.178	0.082	1	CF_vs_WT	01_aEC1
ebd2	9.72799e-05	0.803739	0.199	0.098	1	CF_vs_WT	01_aEC1
CG32700	9.97684e-05	1.0656	0.357	0.218	1	CF_vs_WT	01_aEC1
Nmdmc	0.000100029	-1.83185	0.031	0.11	1	CF_vs_WT	01_aEC1
Ssl2	0.000110432	2.42319	0.042	0.004	1	CF_vs_WT	01_aEC1
CG17264	0.000129102	-1.39528	0.063	0.154	1	CF_vs_WT	01_aEC1
pirk	0.000133546	1.12029	0.199	0.102	1	CF_vs_WT	01_aEC1
plum	0.000134923	0.673236	0.143	0.06	1	CF_vs_WT	01_aEC1
CG34198	0.000135616	1.34194	0.098	0.032	1	CF_vs_WT	01_aEC1
Shmt	0.000136042	0.766258	0.273	0.154	1	CF_vs_WT	01_aEC1
Hs6st	0.000137135	0.534627	0.755	0.645	1	CF_vs_WT	01_aEC1
CG6048	0.000145528	0.674636	0.339	0.208	1	CF_vs_WT	01_aEC1
Cyp9c1	0.000147597	1.02255	0.147	0.064	1	CF_vs_WT	01_aEC1
scb	0.000150366	0.516757	0.535	0.367	1	CF_vs_WT	01_aEC1
CG12831	0.000160619	-2.22637	0.014	0.078	1	CF_vs_WT	01_aEC1
fa2h	0.000165721	-1.62186	0.119	0.216	1	CF_vs_WT	01_aEC1
asRNA:CR43464	0.000170386	4.07307	0.028	0	1	CF_vs_WT	01_aEC1
lncRNA:CR44717	0.000172886	-4.27351	0	0.048	1	CF_vs_WT	01_aEC1
CG1239	0.00017401	1.89112	0.063	0.014	1	CF_vs_WT	01_aEC1
RNaseMRP:RNA	0.000177844	-0.710021	0.248	0.367	1	CF_vs_WT	01_aEC1
hwt	0.000183432	-0.544868	0.633	0.683	1	CF_vs_WT	01_aEC1
CG11523	0.000189821	2.08097	0.08	0.024	1	CF_vs_WT	01_aEC1
CG1090	0.000191448	1.18447	0.136	0.058	1	CF_vs_WT	01_aEC1
CG31288	0.000192555	-0.990083	0.36	0.435	1	CF_vs_WT	01_aEC1
CG32267	0.000193584	0.541825	0.213	0.108	1	CF_vs_WT	01_aEC1
TBCC	0.000206161	1.07917	0.164	0.078	1	CF_vs_WT	01_aEC1
Mur18B	0.000206692	2.87753	0.049	0.008	1	CF_vs_WT	01_aEC1
CG18473	0.000210914	0.696503	0.175	0.082	1	CF_vs_WT	01_aEC1
CG6878	0.000211713	1.18132	0.108	0.04	1	CF_vs_WT	01_aEC1
Reg-2	0.00021226	0.830059	0.266	0.154	1	CF_vs_WT	01_aEC1
ghi	0.000214308	0.722301	0.308	0.188	1	CF_vs_WT	01_aEC1
Ptp10D	0.000214677	-0.996835	0.119	0.216	1	CF_vs_WT	01_aEC1
CG32801	0.000215436	1.58054	0.066	0.016	1	CF_vs_WT	01_aEC1
CG31673	0.000220639	0.553657	0.301	0.176	1	CF_vs_WT	01_aEC1
ND-B14	0.000221609	0.597167	0.374	0.236	1	CF_vs_WT	01_aEC1
rdgB	0.000226186	0.701501	0.161	0.074	1	CF_vs_WT	01_aEC1
Arc2	0.0002279	1.4734	0.094	0.032	1	CF_vs_WT	01_aEC1
Sras	0.000237436	1.54592	0.049	0.008	1	CF_vs_WT	01_aEC1
CG9034	0.000240361	0.865505	0.171	0.082	1	CF_vs_WT	01_aEC1
Ac13E	0.000241145	0.500703	0.668	0.543	1	CF_vs_WT	01_aEC1
pck	0.000241606	1.39595	0.094	0.032	1	CF_vs_WT	01_aEC1
CG13698	0.000242116	1.48438	0.087	0.028	1	CF_vs_WT	01_aEC1
Nap1	0.000248447	-0.517182	0.444	0.555	1	CF_vs_WT	01_aEC1
Pis	0.000253296	0.740355	0.318	0.196	1	CF_vs_WT	01_aEC1
CG17292	0.000261155	0.629424	0.343	0.216	1	CF_vs_WT	01_aEC1
CG30271	0.000261958	3.27762	0.038	0.004	1	CF_vs_WT	01_aEC1
Dic1	0.000266958	0.899328	0.199	0.102	1	CF_vs_WT	01_aEC1
CG32568	0.000267076	0.966148	0.182	0.092	1	CF_vs_WT	01_aEC1
GstO2	0.000286414	0.791826	0.329	0.212	1	CF_vs_WT	01_aEC1
CG6296	0.000287551	-0.911798	0.224	0.339	1	CF_vs_WT	01_aEC1
Trxr-1	0.000289776	0.522131	0.699	0.555	1	CF_vs_WT	01_aEC1
CG12824	0.000295754	0.72342	0.227	0.122	1	CF_vs_WT	01_aEC1
l(3)72Dp	0.000298665	0.662974	0.35	0.222	1	CF_vs_WT	01_aEC1
lncRNA:CR45018	0.000300574	0.538352	0.455	0.337	1	CF_vs_WT	01_aEC1
Jupiter	0.00030375	0.871477	0.22	0.122	1	CF_vs_WT	01_aEC1
CG18622	0.000303911	-1.00662	0.234	0.333	1	CF_vs_WT	01_aEC1
sty	0.000348445	1.14483	0.497	0.385	1	CF_vs_WT	01_aEC1
CG34324	0.000349017	1.74288	0.213	0.114	1	CF_vs_WT	01_aEC1
CG42394	0.000350669	1.35294	0.108	0.042	1	CF_vs_WT	01_aEC1
Gmer	0.000351586	1.85858	0.056	0.012	1	CF_vs_WT	01_aEC1
stw	0.000353888	-1.27121	0.119	0.212	1	CF_vs_WT	01_aEC1
CG5767	0.000364157	0.682324	0.497	0.337	1	CF_vs_WT	01_aEC1
Takl1	0.000374287	0.653354	0.206	0.11	1	CF_vs_WT	01_aEC1
Ccm3	0.000380081	0.535204	0.28	0.166	1	CF_vs_WT	01_aEC1
Def	0.000387872	3.31171	0.031	0.002	1	CF_vs_WT	01_aEC1
esc	0.000390354	3.04649	0.031	0.002	1	CF_vs_WT	01_aEC1
Kah	0.000396688	2.47514	0.042	0.006	1	CF_vs_WT	01_aEC1
ATPsynCF6	0.000401313	0.523627	0.462	0.323	1	CF_vs_WT	01_aEC1
lncRNA:CR44318	0.000401454	0.600067	0.283	0.166	1	CF_vs_WT	01_aEC1
Kul	0.000405049	2.38887	0.042	0.006	1	CF_vs_WT	01_aEC1
HP1D3csd	0.000411154	0.789669	0.175	0.086	1	CF_vs_WT	01_aEC1
lncRNA:CR45793	0.000413536	1.68879	0.084	0.028	1	CF_vs_WT	01_aEC1
PSMG1	0.000413942	1.13288	0.133	0.058	1	CF_vs_WT	01_aEC1
Tsp42Ec	0.000417423	0.516086	0.322	0.204	1	CF_vs_WT	01_aEC1
CG10916	0.00041992	0.797193	0.276	0.166	1	CF_vs_WT	01_aEC1
GC1	0.000421536	-0.771095	0.304	0.399	1	CF_vs_WT	01_aEC1
glob1	0.00042199	0.648232	0.458	0.333	1	CF_vs_WT	01_aEC1
CG34357	0.000422027	-3.15802	0.01	0.064	1	CF_vs_WT	01_aEC1
ebi	0.000424869	0.615589	0.217	0.116	1	CF_vs_WT	01_aEC1
CG2852	0.000429189	0.576953	0.28	0.16	1	CF_vs_WT	01_aEC1
lncRNA:CR46489	0.000439552	1.23109	0.259	0.156	1	CF_vs_WT	01_aEC1
CG31459	0.000441177	4.23963	0.024	0	1	CF_vs_WT	01_aEC1
CG14982	0.000441177	4.03398	0.024	0	1	CF_vs_WT	01_aEC1
Spn28B	0.000441177	4.35767	0.024	0	1	CF_vs_WT	01_aEC1
CG9265	0.000461699	1.18478	0.098	0.036	1	CF_vs_WT	01_aEC1
lncRNA:CR45668	0.000494625	0.745634	0.252	0.146	1	CF_vs_WT	01_aEC1
Stt3A	0.000502152	-0.605432	0.346	0.449	1	CF_vs_WT	01_aEC1
FASN1	0.000524926	-1.26404	0.241	0.337	1	CF_vs_WT	01_aEC1
CG45071	0.000526481	-1.81723	0.049	0.122	1	CF_vs_WT	01_aEC1
CG9705	0.000530369	0.552908	0.357	0.236	1	CF_vs_WT	01_aEC1
CG3104	0.000530446	-2.02348	0.017	0.076	1	CF_vs_WT	01_aEC1
CG11309	0.000541271	0.505032	0.35	0.222	1	CF_vs_WT	01_aEC1
CG34355	0.000541833	0.585935	0.28	0.164	1	CF_vs_WT	01_aEC1
GstE7	0.00055879	0.584482	0.413	0.293	1	CF_vs_WT	01_aEC1
CG31710	0.000559009	0.63681	0.458	0.329	1	CF_vs_WT	01_aEC1
CG2528	0.000567175	1.29442	0.161	0.082	1	CF_vs_WT	01_aEC1
Prosbeta4	0.000580181	0.694532	0.192	0.102	1	CF_vs_WT	01_aEC1
CG5888	0.0006006	2.45765	0.049	0.01	1	CF_vs_WT	01_aEC1
CG7461	0.000603611	0.671582	0.266	0.16	1	CF_vs_WT	01_aEC1
CG14200	0.000604205	-0.676887	0.385	0.461	1	CF_vs_WT	01_aEC1
CG1648	0.00061857	-2.92989	0.014	0.068	1	CF_vs_WT	01_aEC1
tyn	0.000631666	-0.700521	0.441	0.501	1	CF_vs_WT	01_aEC1
lncRNA:CR45082	0.000635832	-0.646011	0.29	0.389	1	CF_vs_WT	01_aEC1
lncRNA:CR45179	0.000636126	0.610396	0.315	0.2	1	CF_vs_WT	01_aEC1
CG8300	0.000642634	1.48478	0.049	0.01	1	CF_vs_WT	01_aEC1
CG43673	0.000666156	1.99568	0.049	0.01	1	CF_vs_WT	01_aEC1
Gapdh2	0.000668722	0.508884	0.29	0.178	1	CF_vs_WT	01_aEC1
CG14743	0.000674214	2.29636	0.035	0.004	1	CF_vs_WT	01_aEC1
CG10672	0.000677078	1.51112	0.094	0.036	1	CF_vs_WT	01_aEC1
Tsp42El	0.000683994	2.24989	0.052	0.012	1	CF_vs_WT	01_aEC1
Ppox	0.000685665	2.41062	0.035	0.004	1	CF_vs_WT	01_aEC1
Obp18a	0.000705262	0.803618	0.154	0.074	1	CF_vs_WT	01_aEC1
CG17224	0.000718267	-0.560492	0.507	0.573	1	CF_vs_WT	01_aEC1
hfw	0.000725023	-0.721183	0.357	0.437	1	CF_vs_WT	01_aEC1
santa-maria	0.0007445	2.67421	0.07	0.022	1	CF_vs_WT	01_aEC1
CG11686	0.000761007	1.29492	0.108	0.046	1	CF_vs_WT	01_aEC1
CG42825	0.000766465	-0.720151	0.598	0.649	1	CF_vs_WT	01_aEC1
AstC	0.00077366	1.40787	0.052	0.012	1	CF_vs_WT	01_aEC1
lncRNA:CR43242	0.000776519	-1.46757	0.073	0.152	1	CF_vs_WT	01_aEC1
Phf5a	0.00077818	1.17303	0.101	0.04	1	CF_vs_WT	01_aEC1
CG9945	0.00078302	0.562219	0.224	0.126	1	CF_vs_WT	01_aEC1
CG31086	0.00079855	0.531888	0.276	0.168	1	CF_vs_WT	01_aEC1
CG17896	0.000799214	0.508794	0.276	0.168	1	CF_vs_WT	01_aEC1
CG5532	0.000810231	0.934986	0.094	0.036	1	CF_vs_WT	01_aEC1
CG5316	0.000846071	0.680426	0.297	0.184	1	CF_vs_WT	01_aEC1
natalisin	0.000853846	1.76255	0.063	0.018	1	CF_vs_WT	01_aEC1
CG33514	0.000858166	0.749275	0.161	0.08	1	CF_vs_WT	01_aEC1
lncRNA:CR45906	0.000865967	-4.00008	0	0.038	1	CF_vs_WT	01_aEC1
Dh44-R2	0.000871354	-0.579122	0.126	0.222	1	CF_vs_WT	01_aEC1
CG2993	0.00088419	1.24254	0.084	0.03	1	CF_vs_WT	01_aEC1
MESR6	0.000907864	0.812916	0.147	0.072	1	CF_vs_WT	01_aEC1
CG12942	0.000929641	1.07646	0.087	0.032	1	CF_vs_WT	01_aEC1
CG3106	0.000940179	1.30868	0.063	0.018	1	CF_vs_WT	01_aEC1
CG43773	0.00094274	0.808729	0.129	0.06	1	CF_vs_WT	01_aEC1
AGO2	0.00095467	-0.566303	0.514	0.561	1	CF_vs_WT	01_aEC1
DCTN6-p27	0.000959561	0.991573	0.143	0.068	1	CF_vs_WT	01_aEC1
asRNA:CR45164	0.000999183	-1.91585	0.028	0.088	1	CF_vs_WT	01_aEC1
CG10038	0.00100341	0.949151	0.129	0.06	1	CF_vs_WT	01_aEC1
CG17202	0.00104308	0.831734	0.147	0.072	1	CF_vs_WT	01_aEC1
CG1622	0.00107013	0.579196	0.315	0.198	1	CF_vs_WT	01_aEC1
CG2004	0.00107306	0.910535	0.108	0.046	1	CF_vs_WT	01_aEC1
CG42697	0.00109012	0.957869	0.108	0.046	1	CF_vs_WT	01_aEC1
CG8093	0.00111455	1.4252	0.094	0.038	1	CF_vs_WT	01_aEC1
CG18011	0.00114137	0.990351	0.126	0.058	1	CF_vs_WT	01_aEC1
Hsp70Ba	0.00114904	3.38017	0.021	0	1	CF_vs_WT	01_aEC1
CG33690	0.00114904	3.71382	0.021	0	1	CF_vs_WT	01_aEC1
beat-Ib	0.00114904	3.56722	0.021	0	1	CF_vs_WT	01_aEC1
CG34109	0.00114904	3.63582	0.021	0	1	CF_vs_WT	01_aEC1
Men	0.00116049	0.67533	0.524	0.413	1	CF_vs_WT	01_aEC1
CG31689	0.00116073	0.842396	0.105	0.044	1	CF_vs_WT	01_aEC1
Cht10	0.00118845	-2.31304	0.01	0.058	1	CF_vs_WT	01_aEC1
CG10166	0.00121036	1.24882	0.122	0.058	1	CF_vs_WT	01_aEC1
Daxx	0.00121414	-0.768958	0.346	0.419	1	CF_vs_WT	01_aEC1
lncRNA:CR44353	0.00122375	1.99949	0.042	0.008	1	CF_vs_WT	01_aEC1
Lfg	0.00124381	0.554708	0.402	0.281	1	CF_vs_WT	01_aEC1
CG14812	0.00126451	0.727826	0.213	0.122	1	CF_vs_WT	01_aEC1
Vps24	0.00127392	0.635464	0.262	0.16	1	CF_vs_WT	01_aEC1
ttm50	0.00132999	1.51626	0.087	0.034	1	CF_vs_WT	01_aEC1
BORCS5	0.00133484	2.28511	0.045	0.01	1	CF_vs_WT	01_aEC1
CG12868	0.0013398	0.884512	0.15	0.076	1	CF_vs_WT	01_aEC1
tamo	0.00135062	0.601591	0.241	0.142	1	CF_vs_WT	01_aEC1
CG3700	0.0014014	1.28997	0.087	0.034	1	CF_vs_WT	01_aEC1
CG9813	0.00144478	-0.968097	0.021	0.076	1	CF_vs_WT	01_aEC1
CG17646	0.00145024	1.65701	0.045	0.01	1	CF_vs_WT	01_aEC1
CG32755	0.00145144	1.14961	0.084	0.032	1	CF_vs_WT	01_aEC1
CG4678	0.00145578	0.936782	0.133	0.064	1	CF_vs_WT	01_aEC1
Naam	0.00146915	0.671911	0.185	0.102	1	CF_vs_WT	01_aEC1
Idi	0.00149454	0.817849	0.098	0.04	1	CF_vs_WT	01_aEC1
CG13185	0.00150159	-0.520901	0.36	0.451	1	CF_vs_WT	01_aEC1
Tsp39D	0.0015095	-0.953836	0.154	0.244	1	CF_vs_WT	01_aEC1
kcc	0.00151948	0.703482	0.276	0.178	1	CF_vs_WT	01_aEC1
ND-B14.5B	0.00152988	0.622187	0.301	0.194	1	CF_vs_WT	01_aEC1
CG2898	0.00152995	-1.07458	0.164	0.251	1	CF_vs_WT	01_aEC1
CG5861	0.00154957	0.896699	0.115	0.052	1	CF_vs_WT	01_aEC1
fusl	0.00156913	2.86069	0.031	0.004	1	CF_vs_WT	01_aEC1
Syn	0.00157078	-2.41638	0.01	0.056	1	CF_vs_WT	01_aEC1
Btk29A	0.00159696	1.61813	0.049	0.012	1	CF_vs_WT	01_aEC1
Cyp4ac1	0.00163217	-0.965014	0.122	0.208	1	CF_vs_WT	01_aEC1
Glyat	0.00163965	2.32925	0.031	0.004	1	CF_vs_WT	01_aEC1
CG31815	0.0016431	1.96048	0.052	0.014	1	CF_vs_WT	01_aEC1
sisRNA:1	0.00164549	1.96914	0.063	0.02	1	CF_vs_WT	01_aEC1
CG43168	0.00165225	-3.56805	0	0.034	1	CF_vs_WT	01_aEC1
CG17450	0.00165225	-3.69562	0	0.034	1	CF_vs_WT	01_aEC1
Rbm13	0.00165423	-0.998913	0.147	0.234	1	CF_vs_WT	01_aEC1
CG10395	0.00166322	0.712524	0.231	0.14	1	CF_vs_WT	01_aEC1
lncRNA:CR34335	0.00167172	-0.515409	0.979	0.956	1	CF_vs_WT	01_aEC1
Cht4	0.00169674	1.71348	0.07	0.024	1	CF_vs_WT	01_aEC1
CG1208	0.001702	0.845428	0.147	0.076	1	CF_vs_WT	01_aEC1
CG11537	0.00170704	-0.537715	0.57	0.609	1	CF_vs_WT	01_aEC1
CG34160	0.00171357	-0.934536	0.154	0.242	1	CF_vs_WT	01_aEC1
cathD	0.0017316	0.506742	0.297	0.186	1	CF_vs_WT	01_aEC1
Eps-15	0.00174783	-0.590078	0.318	0.405	1	CF_vs_WT	01_aEC1
WDY	0.00174785	-1.59455	0.031	0.09	1	CF_vs_WT	01_aEC1
CG31704	0.00176014	0.714123	0.224	0.134	1	CF_vs_WT	01_aEC1
CG31248	0.00176172	-0.922028	0.192	0.279	1	CF_vs_WT	01_aEC1
lncRNA:CR43937	0.00176996	1.69933	0.056	0.016	1	CF_vs_WT	01_aEC1
CG5550	0.00179165	0.522325	0.224	0.132	1	CF_vs_WT	01_aEC1
CG42259	0.00181033	-0.564198	0.434	0.507	1	CF_vs_WT	01_aEC1
CG7685	0.00182019	1.59222	0.059	0.018	1	CF_vs_WT	01_aEC1
CG1738	0.00182339	1.55116	0.056	0.016	1	CF_vs_WT	01_aEC1
CG13299	0.00183181	1.4027	0.063	0.02	1	CF_vs_WT	01_aEC1
CG4615	0.00185782	1.2554	0.07	0.024	1	CF_vs_WT	01_aEC1
PH4alphaEFB	0.0018729	1.48819	0.059	0.018	1	CF_vs_WT	01_aEC1
kar	0.00190484	-0.964425	0.269	0.351	1	CF_vs_WT	01_aEC1
PIG-K	0.00190561	0.615003	0.084	0.032	1	CF_vs_WT	01_aEC1
Peritrophin-15b	0.00192016	1.32219	0.059	0.018	1	CF_vs_WT	01_aEC1
prg	0.00193861	0.954903	0.08	0.03	1	CF_vs_WT	01_aEC1
Wdfy2	0.00194506	0.546112	0.231	0.136	1	CF_vs_WT	01_aEC1
CG4645	0.00194573	0.853304	0.171	0.094	1	CF_vs_WT	01_aEC1
CG14292	0.0019615	1.22601	0.066	0.022	1	CF_vs_WT	01_aEC1
Sec13	0.00197945	0.577384	0.171	0.092	1	CF_vs_WT	01_aEC1
TTLL5	0.00199754	-0.668882	0.308	0.383	1	CF_vs_WT	01_aEC1
CG10949	0.00200695	1.03425	0.07	0.024	1	CF_vs_WT	01_aEC1
ND-23	0.00204889	0.500111	0.15	0.076	1	CF_vs_WT	01_aEC1
CG14125	0.00205582	0.777471	0.143	0.072	1	CF_vs_WT	01_aEC1
crn	0.00206808	0.707516	0.066	0.022	1	CF_vs_WT	01_aEC1
CG8892	0.00207491	1.14147	0.066	0.022	1	CF_vs_WT	01_aEC1
CG18635	0.00209129	0.909007	0.175	0.098	1	CF_vs_WT	01_aEC1
CG4629	0.00209746	-1.04105	0.119	0.198	1	CF_vs_WT	01_aEC1
CG13950	0.00210345	-0.503397	0.584	0.613	1	CF_vs_WT	01_aEC1
Jheh1	0.00216666	-0.54139	0.43	0.497	1	CF_vs_WT	01_aEC1
asRNA:CR46135	0.00216754	2.36983	0.035	0.006	1	CF_vs_WT	01_aEC1
Npc2f	0.00218724	0.781928	0.178	0.1	1	CF_vs_WT	01_aEC1
Grip91	0.00219226	0.653483	0.266	0.168	1	CF_vs_WT	01_aEC1
CG6933	0.00222167	1.94308	0.035	0.006	1	CF_vs_WT	01_aEC1
CG8112	0.00223265	2.03457	0.035	0.006	1	CF_vs_WT	01_aEC1
CG7912	0.00224573	-0.511816	0.51	0.571	1	CF_vs_WT	01_aEC1
Bka	0.00224736	-2.06548	0.014	0.06	1	CF_vs_WT	01_aEC1
twf	0.002292	0.800285	0.185	0.106	1	CF_vs_WT	01_aEC1
CG10747	0.00233978	0.804482	0.164	0.09	1	CF_vs_WT	01_aEC1
Manf	0.00235635	0.688266	0.287	0.188	1	CF_vs_WT	01_aEC1
CG10445	0.00236781	-2.28974	0.003	0.04	1	CF_vs_WT	01_aEC1
CG6891	0.00238672	-0.570598	0.486	0.333	1	CF_vs_WT	01_aEC1
CG6967	0.00240651	1.31279	0.101	0.046	1	CF_vs_WT	01_aEC1
Roe1	0.00242313	0.769221	0.136	0.07	1	CF_vs_WT	01_aEC1
Afti	0.00243398	-0.781848	0.353	0.415	1	CF_vs_WT	01_aEC1
lncRNA:CR46084	0.00249647	2.98476	0.024	0.002	1	CF_vs_WT	01_aEC1
CG6678	0.00250435	-1.17559	0.098	0.174	1	CF_vs_WT	01_aEC1
CG30356	0.002512	3.29359	0.024	0.002	1	CF_vs_WT	01_aEC1
CG14718	0.00254332	2.94568	0.024	0.002	1	CF_vs_WT	01_aEC1
CG31029	0.00257499	2.27735	0.024	0.002	1	CF_vs_WT	01_aEC1
CG8620	0.00257499	1.64919	0.024	0.002	1	CF_vs_WT	01_aEC1
mtrm	0.00257499	2.39828	0.024	0.002	1	CF_vs_WT	01_aEC1
wisp	0.00260489	-2.0379	0.021	0.07	1	CF_vs_WT	01_aEC1
CG5577	0.00262119	0.534077	0.332	0.23	1	CF_vs_WT	01_aEC1
CG9743	0.00262334	0.534109	0.78	0.707	1	CF_vs_WT	01_aEC1
Crys	0.00265776	2.08336	0.038	0.008	1	CF_vs_WT	01_aEC1
CTPsyn	0.00267225	-0.627067	0.413	0.489	1	CF_vs_WT	01_aEC1
opm	0.00275635	0.699539	0.133	0.066	1	CF_vs_WT	01_aEC1
CG7556	0.00275799	0.566899	0.35	0.246	1	CF_vs_WT	01_aEC1
Tcs3	0.00276804	1.89657	0.038	0.008	1	CF_vs_WT	01_aEC1
CG31952	0.00279311	1.72791	0.038	0.008	1	CF_vs_WT	01_aEC1
CG33303	0.00280346	0.836466	0.122	0.06	1	CF_vs_WT	01_aEC1
CG10165	0.00281425	0.677468	0.252	0.162	1	CF_vs_WT	01_aEC1
CG6462	0.00283129	-1.84452	0.021	0.07	1	CF_vs_WT	01_aEC1
Rtca	0.00285848	-1.26973	0.073	0.142	1	CF_vs_WT	01_aEC1
CG2608	0.00286281	0.709105	0.126	0.062	1	CF_vs_WT	01_aEC1
CG8785	0.00288046	-0.543155	0.469	0.547	1	CF_vs_WT	01_aEC1
CG9065	0.00288882	0.853741	0.133	0.068	1	CF_vs_WT	01_aEC1
CG32633	0.00295789	0.867797	0.129	0.066	1	CF_vs_WT	01_aEC1
CG16789	0.00296106	2.11136	0.042	0.01	1	CF_vs_WT	01_aEC1
CG31245	0.00301825	3.27426	0.017	0	1	CF_vs_WT	01_aEC1
phr	0.00301825	3.28925	0.017	0	1	CF_vs_WT	01_aEC1
CG42704	0.00301825	3.46579	0.017	0	1	CF_vs_WT	01_aEC1
elm	0.00310708	0.608198	0.269	0.176	1	CF_vs_WT	01_aEC1
bgm	0.0031546	-1.73764	0.035	0.09	1	CF_vs_WT	01_aEC1
asRNA:CR45867	0.00315945	-3.3876	0	0.03	1	CF_vs_WT	01_aEC1
CG9471	0.0031714	1.23756	0.077	0.03	1	CF_vs_WT	01_aEC1
CG15170	0.00321532	-1.03116	0.084	0.152	1	CF_vs_WT	01_aEC1
Gyc32E	0.00322767	1.88904	0.045	0.012	1	CF_vs_WT	01_aEC1
asRNA:CR44019	0.00324307	0.679232	0.199	0.12	1	CF_vs_WT	01_aEC1
CG5112	0.00324475	1.34851	0.07	0.026	1	CF_vs_WT	01_aEC1
CG4860	0.00324475	1.23164	0.07	0.026	1	CF_vs_WT	01_aEC1
mt:ATPase6	0.00331329	0.623916	0.234	0.148	1	CF_vs_WT	01_aEC1
asRNA:CR44029	0.00332685	-0.810115	0.28	0.355	1	CF_vs_WT	01_aEC1
CG17906	0.00336872	-1.32874	0.07	0.136	1	CF_vs_WT	01_aEC1
CG6583	0.003372	1.17348	0.042	0.01	1	CF_vs_WT	01_aEC1
pen-2	0.00339791	1.62695	0.045	0.012	1	CF_vs_WT	01_aEC1
CG5639	0.00340886	0.555612	0.098	0.044	1	CF_vs_WT	01_aEC1
Vps25	0.0034157	0.562386	0.157	0.084	1	CF_vs_WT	01_aEC1
Rtf1	0.00349754	0.504659	0.273	0.18	1	CF_vs_WT	01_aEC1
Trx-2	0.00350298	0.847818	0.178	0.104	1	CF_vs_WT	01_aEC1
CG3817	0.00350972	1.29316	0.063	0.022	1	CF_vs_WT	01_aEC1
CG30049	0.00352202	-0.512683	0.413	0.469	1	CF_vs_WT	01_aEC1
UGP	0.00356165	0.532753	0.413	0.309	1	CF_vs_WT	01_aEC1
SamDC	0.00361917	0.908825	0.133	0.068	1	CF_vs_WT	01_aEC1
CG15601	0.00363191	1.59284	0.056	0.018	1	CF_vs_WT	01_aEC1
CG42542	0.00365914	0.509268	0.706	0.627	1	CF_vs_WT	01_aEC1
asRNA:CR44065	0.00366003	1.32145	0.052	0.016	1	CF_vs_WT	01_aEC1
Bin1	0.0036829	0.840384	0.07	0.026	1	CF_vs_WT	01_aEC1
Prx2540-1	0.00373287	1.32077	0.056	0.018	1	CF_vs_WT	01_aEC1
CG33127	0.00376277	0.6906	0.301	0.208	1	CF_vs_WT	01_aEC1
CG8366	0.00377939	1.45429	0.052	0.016	1	CF_vs_WT	01_aEC1
Stt3B	0.00379884	0.516075	0.238	0.148	1	CF_vs_WT	01_aEC1
Kaz1-ORFB	0.00383825	2.62895	0.028	0.004	1	CF_vs_WT	01_aEC1
Vps37B	0.00386402	0.706382	0.189	0.112	1	CF_vs_WT	01_aEC1
CG14100	0.00390027	1.96795	0.028	0.004	1	CF_vs_WT	01_aEC1
Nrd1	0.00393032	1.3986	0.098	0.046	1	CF_vs_WT	01_aEC1
lncRNA:CR46073	0.00394213	2.39425	0.028	0.004	1	CF_vs_WT	01_aEC1
PLCXD	0.00394403	1.01698	0.052	0.016	1	CF_vs_WT	01_aEC1
Tspo	0.00394875	0.829156	0.231	0.148	1	CF_vs_WT	01_aEC1
Ccdc58	0.0039649	0.615659	0.14	0.074	1	CF_vs_WT	01_aEC1
Ilp6	0.00407475	-0.947231	0.017	0.062	1	CF_vs_WT	01_aEC1
CG8206	0.00407841	0.624602	0.234	0.15	1	CF_vs_WT	01_aEC1
aay	0.00408222	1.03987	0.15	0.084	1	CF_vs_WT	01_aEC1
Klp31E	0.00412171	-1.05623	0.059	0.122	1	CF_vs_WT	01_aEC1
CG13454	0.0042184	1.15311	0.094	0.042	1	CF_vs_WT	01_aEC1
asRNA:CR43916	0.00424868	0.686419	0.133	0.07	1	CF_vs_WT	01_aEC1
CG11070	0.00425874	0.727311	0.157	0.088	1	CF_vs_WT	01_aEC1
scramb1	0.00433372	-0.9434	0.143	0.218	1	CF_vs_WT	01_aEC1
lncRNA:CR45742	0.00437434	-4.62708	0	0.028	1	CF_vs_WT	01_aEC1
lncRNA:CR44430	0.00437434	-3.81931	0	0.028	1	CF_vs_WT	01_aEC1
VhaM9.7-c	0.00441639	0.964998	0.105	0.05	1	CF_vs_WT	01_aEC1
lncRNA:CR43241	0.00446462	0.516581	0.171	0.098	1	CF_vs_WT	01_aEC1
CG1998	0.00448801	0.825764	0.087	0.038	1	CF_vs_WT	01_aEC1
Ugt316A1	0.00452121	0.585896	0.189	0.112	1	CF_vs_WT	01_aEC1
Bmcp	0.00465315	0.807656	0.143	0.078	1	CF_vs_WT	01_aEC1
lncRNA:CR44506	0.00467296	1.20076	0.08	0.034	1	CF_vs_WT	01_aEC1
Ntan1	0.00475145	-0.566611	0.43	0.491	1	CF_vs_WT	01_aEC1
CG18067	0.00489467	1.63777	0.07	0.028	1	CF_vs_WT	01_aEC1
vers	0.00490002	0.801387	0.084	0.036	1	CF_vs_WT	01_aEC1
snf	0.00492559	0.975198	0.084	0.036	1	CF_vs_WT	01_aEC1
Agpat2	0.00497714	2.34008	0.031	0.006	1	CF_vs_WT	01_aEC1
CG9514	0.00500093	2.37992	0.031	0.006	1	CF_vs_WT	01_aEC1
Rab3-GAP	0.00512505	1.0113	0.133	0.072	1	CF_vs_WT	01_aEC1
CG8089	0.00513501	1.13762	0.077	0.032	1	CF_vs_WT	01_aEC1
CG2006	0.00517039	1.80461	0.031	0.006	1	CF_vs_WT	01_aEC1
lncRNA:CR45223	0.0052547	0.556244	0.168	0.096	1	CF_vs_WT	01_aEC1
CG15544	0.00525475	-1.19347	0.021	0.066	1	CF_vs_WT	01_aEC1
Snap29	0.00532373	1.13938	0.073	0.03	1	CF_vs_WT	01_aEC1
CG13252	0.00533628	0.562948	0.283	0.19	1	CF_vs_WT	01_aEC1
CG4562	0.00535879	-0.571477	0.622	0.639	1	CF_vs_WT	01_aEC1
CG4313	0.00543621	-0.855246	0.15	0.224	1	CF_vs_WT	01_aEC1
CG11741	0.00561488	1.51299	0.07	0.028	1	CF_vs_WT	01_aEC1
mRpS14	0.00566125	0.705361	0.101	0.048	1	CF_vs_WT	01_aEC1
CG8774	0.00568966	0.935295	0.073	0.03	1	CF_vs_WT	01_aEC1
CG14500	0.00582176	1.88242	0.066	0.026	1	CF_vs_WT	01_aEC1
pkaap	0.00587286	1.28681	0.066	0.026	1	CF_vs_WT	01_aEC1
Rcd5	0.00587547	0.559509	0.21	0.132	1	CF_vs_WT	01_aEC1
par-6	0.00588791	0.556259	0.22	0.14	1	CF_vs_WT	01_aEC1
Spc25	0.00591153	-3.36957	0.003	0.034	1	CF_vs_WT	01_aEC1
CG9590	0.00594416	0.904721	0.091	0.042	1	CF_vs_WT	01_aEC1
RabX6	0.00595647	0.862129	0.077	0.032	1	CF_vs_WT	01_aEC1
CG3699	0.00600684	0.607041	0.252	0.168	1	CF_vs_WT	01_aEC1
CG15423	0.006027	0.820406	0.213	0.14	1	CF_vs_WT	01_aEC1
RnrS	0.00603482	2.10062	0.035	0.008	1	CF_vs_WT	01_aEC1
lncRNA:CR45380	0.00606305	-3.23553	0	0.026	1	CF_vs_WT	01_aEC1
Prosbeta5	0.00609256	0.622684	0.129	0.068	1	CF_vs_WT	01_aEC1
CG15865	0.00613998	1.23324	0.084	0.038	1	CF_vs_WT	01_aEC1
ProRS-m	0.00616637	-2.6026	0.003	0.034	1	CF_vs_WT	01_aEC1
CAH7	0.00618984	-0.529926	0.318	0.411	1	CF_vs_WT	01_aEC1
CG3626	0.00621837	0.824506	0.105	0.052	1	CF_vs_WT	01_aEC1
CG4042	0.00622068	1.65837	0.035	0.008	1	CF_vs_WT	01_aEC1
DnaJ-1	0.006254	0.886894	0.51	0.463	1	CF_vs_WT	01_aEC1
PIG-B	0.00628745	1.49016	0.063	0.024	1	CF_vs_WT	01_aEC1
CG12935	0.00630796	2.81101	0.021	0.002	1	CF_vs_WT	01_aEC1
CG15673	0.0063755	0.774136	0.07	0.028	1	CF_vs_WT	01_aEC1
CG10589	0.00640058	2.04435	0.038	0.01	1	CF_vs_WT	01_aEC1
rgr	0.00640653	0.824589	0.066	0.026	1	CF_vs_WT	01_aEC1
CG30285	0.00642649	2.10126	0.038	0.01	1	CF_vs_WT	01_aEC1
RYa-R	0.00644088	0.905879	0.129	0.07	1	CF_vs_WT	01_aEC1
CG16734	0.0064786	1.99174	0.038	0.01	1	CF_vs_WT	01_aEC1
Tdc1	0.00650752	1.51981	0.059	0.022	1	CF_vs_WT	01_aEC1
asRNA:CR45366	0.00654201	1.98484	0.021	0.002	1	CF_vs_WT	01_aEC1
CG5590	0.0065488	1.13775	0.087	0.04	1	CF_vs_WT	01_aEC1
p38c	0.00656014	1.10415	0.098	0.048	1	CF_vs_WT	01_aEC1
Acbp6	0.00662851	1.50123	0.059	0.022	1	CF_vs_WT	01_aEC1
CG8891	0.00663113	1.67707	0.052	0.018	1	CF_vs_WT	01_aEC1
wls	0.00663194	0.850268	0.066	0.026	1	CF_vs_WT	01_aEC1
sut1	0.00664772	2.00291	0.045	0.014	1	CF_vs_WT	01_aEC1
barr	0.00666752	0.871203	0.07	0.028	1	CF_vs_WT	01_aEC1
CG31875	0.00668054	1.64987	0.042	0.012	1	CF_vs_WT	01_aEC1
CCT6	0.00669199	0.71509	0.189	0.118	1	CF_vs_WT	01_aEC1
lncRNA:CR43952	0.00671182	-1.62088	0.035	0.084	1	CF_vs_WT	01_aEC1
Dpck	0.00674946	0.656917	0.147	0.084	1	CF_vs_WT	01_aEC1
Ttc7	0.00675319	0.824464	0.115	0.06	1	CF_vs_WT	01_aEC1
lncRNA:CR44953	0.00677239	1.15107	0.063	0.024	1	CF_vs_WT	01_aEC1
grau	0.00678144	0.651107	0.115	0.06	1	CF_vs_WT	01_aEC1
CG13077	0.00678273	1.85811	0.042	0.012	1	CF_vs_WT	01_aEC1
lncRNA:CR44225	0.00680333	-2.68454	0.007	0.04	1	CF_vs_WT	01_aEC1
Pih1D1	0.00680614	-0.65867	0.395	0.447	1	CF_vs_WT	01_aEC1
Atg16	0.00685287	-0.611943	0.203	0.285	1	CF_vs_WT	01_aEC1
Prosbeta3	0.00692127	1.35277	0.08	0.036	1	CF_vs_WT	01_aEC1
CG5913	0.00696347	0.636188	0.066	0.026	1	CF_vs_WT	01_aEC1
mRpL14	0.00696496	1.74647	0.042	0.012	1	CF_vs_WT	01_aEC1
Gba1a	0.00702647	0.79427	0.101	0.05	1	CF_vs_WT	01_aEC1
CG11180	0.00706716	-0.517109	0.297	0.373	1	CF_vs_WT	01_aEC1
Cks85A	0.00706808	1.0556	0.059	0.022	1	CF_vs_WT	01_aEC1
CG7009	0.00706808	0.990928	0.059	0.022	1	CF_vs_WT	01_aEC1
CG11248	0.00709282	0.581188	0.119	0.062	1	CF_vs_WT	01_aEC1
CG1764	0.00712192	0.623172	0.119	0.062	1	CF_vs_WT	01_aEC1
CG14606	0.00713491	-1.18734	0.084	0.146	1	CF_vs_WT	01_aEC1
Zip71B	0.00713799	1.45679	0.049	0.016	1	CF_vs_WT	01_aEC1
CG14120	0.00716092	-0.598657	0.283	0.363	1	CF_vs_WT	01_aEC1
Ac76E	0.00718962	-0.780969	0.15	0.226	1	CF_vs_WT	01_aEC1
lncRNA:CR44913	0.00720711	0.522744	0.164	0.096	1	CF_vs_WT	01_aEC1
asRNA:CR46033	0.0072207	1.23249	0.045	0.014	1	CF_vs_WT	01_aEC1
fiz	0.00728765	-1.1	0.077	0.138	1	CF_vs_WT	01_aEC1
CG32069	0.00729073	0.932128	0.056	0.02	1	CF_vs_WT	01_aEC1
Nbr	0.00730083	0.778163	0.098	0.048	1	CF_vs_WT	01_aEC1
GatB	0.00733907	-1.07172	0.063	0.122	1	CF_vs_WT	01_aEC1
CG7049	0.00734258	1.23847	0.052	0.018	1	CF_vs_WT	01_aEC1
PGRP-LF	0.00735989	0.877349	0.056	0.02	1	CF_vs_WT	01_aEC1
CG7194	0.00736085	1.68454	0.049	0.016	1	CF_vs_WT	01_aEC1
Gapdh1	0.00746481	0.604968	0.171	0.102	1	CF_vs_WT	01_aEC1
CG10903	0.00756295	0.673414	0.178	0.11	1	CF_vs_WT	01_aEC1
CG17930	0.00761578	0.936499	0.049	0.016	1	CF_vs_WT	01_aEC1
azot	0.00769963	0.91392	0.045	0.014	1	CF_vs_WT	01_aEC1
Art7	0.00772706	0.810724	0.045	0.014	1	CF_vs_WT	01_aEC1
CG2233	0.00781172	0.941506	0.056	0.02	1	CF_vs_WT	01_aEC1
QIL1	0.00785191	0.707113	0.182	0.112	1	CF_vs_WT	01_aEC1
Pgm1	0.00786376	0.60396	0.147	0.084	1	CF_vs_WT	01_aEC1
CG12112	0.00786874	0.505242	0.206	0.13	1	CF_vs_WT	01_aEC1
CG11407	0.00789123	-1.71078	0.042	0.092	1	CF_vs_WT	01_aEC1
Dad1	0.00793582	0.81229	0.098	0.048	1	CF_vs_WT	01_aEC1
fng	0.00793789	0.628827	0.129	0.07	1	CF_vs_WT	01_aEC1
CG13654	0.00802531	0.971055	0.098	0.048	1	CF_vs_WT	01_aEC1
GstD7	0.00803003	3.50288	0.014	0	1	CF_vs_WT	01_aEC1
ppk24	0.00803003	3.37478	0.014	0	1	CF_vs_WT	01_aEC1
lncRNA:CR43909	0.00803003	3.32382	0.014	0	1	CF_vs_WT	01_aEC1
Tsp42A	0.00803003	3.4048	0.014	0	1	CF_vs_WT	01_aEC1
CG42531	0.00803003	3.69098	0.014	0	1	CF_vs_WT	01_aEC1
asRNA:CR44873	0.00803003	2.69319	0.014	0	1	CF_vs_WT	01_aEC1
CG5418	0.00803003	3.97914	0.014	0	1	CF_vs_WT	01_aEC1
ab	0.00803003	3.13444	0.014	0	1	CF_vs_WT	01_aEC1
Cyp12b2	0.00812597	0.905048	0.094	0.046	1	CF_vs_WT	01_aEC1
CG6910	0.00813469	0.911166	0.08	0.036	1	CF_vs_WT	01_aEC1
asRNA:CR45129	0.00818703	-1.36919	0.059	0.116	1	CF_vs_WT	01_aEC1
CG7646	0.00836679	0.696132	0.133	0.074	1	CF_vs_WT	01_aEC1
CG5382	0.00837642	0.60612	0.182	0.114	1	CF_vs_WT	01_aEC1
Pgant8	0.00841507	-3.46268	0	0.024	1	CF_vs_WT	01_aEC1
ced-6	0.00860119	1.19579	0.073	0.032	1	CF_vs_WT	01_aEC1
Zw	0.00860268	0.550814	0.175	0.106	1	CF_vs_WT	01_aEC1
Nost	0.00865331	0.765784	0.269	0.188	1	CF_vs_WT	01_aEC1
Acbp1	0.00866352	0.595995	0.199	0.126	1	CF_vs_WT	01_aEC1
lectin-28C	0.00868784	0.65831	0.133	0.074	1	CF_vs_WT	01_aEC1
Pex6	0.00881843	0.949123	0.108	0.056	1	CF_vs_WT	01_aEC1
Pex14	0.00887843	0.542132	0.227	0.148	1	CF_vs_WT	01_aEC1
gammaSnap1	0.00896515	0.54138	0.143	0.082	1	CF_vs_WT	01_aEC1
PIG-X	0.00902305	-0.755119	0.14	0.212	1	CF_vs_WT	01_aEC1
Rsph1	0.00904315	0.616335	0.147	0.084	1	CF_vs_WT	01_aEC1
lncRNA:CR45736	0.00906529	0.542684	0.206	0.13	1	CF_vs_WT	01_aEC1
Mgstl	0.00913614	0.55157	0.231	0.154	1	CF_vs_WT	01_aEC1
CG10657	0.00916831	2.55973	0.024	0.004	1	CF_vs_WT	01_aEC1
CG15628	0.00916831	2.65645	0.024	0.004	1	CF_vs_WT	01_aEC1
CG3793	0.0091717	1.12794	0.087	0.042	1	CF_vs_WT	01_aEC1
GstE1	0.00924614	1.07215	0.098	0.05	1	CF_vs_WT	01_aEC1
MetRS-m	0.00932907	0.574304	0.094	0.046	1	CF_vs_WT	01_aEC1
CG32196	0.00933269	0.935034	0.091	0.044	1	CF_vs_WT	01_aEC1
asRNA:CR45044	0.00935958	2.20101	0.024	0.004	1	CF_vs_WT	01_aEC1
Gp93	0.00938783	0.631346	0.371	0.283	1	CF_vs_WT	01_aEC1
cuff	0.00940795	2.34361	0.024	0.004	1	CF_vs_WT	01_aEC1
Fancm	0.00942803	-1.05966	0.185	0.251	1	CF_vs_WT	01_aEC1
mRpS7	0.00948471	0.53703	0.122	0.066	1	CF_vs_WT	01_aEC1
CG11123	0.00952434	1.09742	0.07	0.03	1	CF_vs_WT	01_aEC1
CG3038	0.00960367	2.04307	0.024	0.004	1	CF_vs_WT	01_aEC1
Twdlbeta	0.00977901	-2.10343	0.014	0.05	1	CF_vs_WT	01_aEC1
CG32109	0.00988209	0.876531	0.087	0.042	1	CF_vs_WT	01_aEC1
CG33288	0.00991025	1.0472	0.07	0.03	1	CF_vs_WT	01_aEC1
Oatp58Da	0.00993634	-0.748346	0.133	0.204	1	CF_vs_WT	01_aEC1
lncRNA:flam	0.0101001	-0.78595	0.091	0.154	1	CF_vs_WT	01_aEC1
EloB	0.010134	0.67831	0.094	0.046	1	CF_vs_WT	01_aEC1
CG31007	0.010345	-1.6526	0.024	0.066	1	CF_vs_WT	01_aEC1
Glo1	0.0104296	0.562704	0.252	0.172	1	CF_vs_WT	01_aEC1
boca	0.0104735	0.566886	0.119	0.064	1	CF_vs_WT	01_aEC1
CG6204	0.0105288	-1.14392	0.038	0.086	1	CF_vs_WT	01_aEC1
Cbp80	0.0105348	-0.725261	0.231	0.295	1	CF_vs_WT	01_aEC1
Mal-A2	0.0106051	0.715079	0.178	0.112	1	CF_vs_WT	01_aEC1
Cyp6a20	0.0106706	1.01327	0.063	0.026	1	CF_vs_WT	01_aEC1
Dph1	0.0106951	0.72417	0.133	0.076	1	CF_vs_WT	01_aEC1
Arp8	0.0107643	0.824517	0.087	0.042	1	CF_vs_WT	01_aEC1
lncRNA:CR45030	0.0108098	1.01292	0.066	0.028	1	CF_vs_WT	01_aEC1
CG7182	0.0108098	0.648528	0.066	0.028	1	CF_vs_WT	01_aEC1
Pgam5	0.0108434	0.806009	0.084	0.04	1	CF_vs_WT	01_aEC1
mRpL1	0.0109059	1.08433	0.08	0.038	1	CF_vs_WT	01_aEC1
Acox57D-p	0.0109157	-1.46871	0.063	0.114	1	CF_vs_WT	01_aEC1
SmB	0.0109404	1.15009	0.063	0.026	1	CF_vs_WT	01_aEC1
mGluR	0.0109736	3.78261	0.028	0.006	1	CF_vs_WT	01_aEC1
Tsp42Eg	0.0111251	-0.527687	0.339	0.407	1	CF_vs_WT	01_aEC1
Bx	0.0111817	0.711636	0.213	0.144	1	CF_vs_WT	01_aEC1
CG43800	0.011194	0.621814	0.066	0.028	1	CF_vs_WT	01_aEC1
CG40472	0.0114034	1.15164	0.063	0.026	1	CF_vs_WT	01_aEC1
vanin-like	0.01141	-0.698188	0.056	0.11	1	CF_vs_WT	01_aEC1
Srp54k	0.0114312	0.515447	0.178	0.11	1	CF_vs_WT	01_aEC1
Rh4	0.0114353	2.15191	0.028	0.006	1	CF_vs_WT	01_aEC1
5-HT2B	0.0114876	2.10009	0.028	0.006	1	CF_vs_WT	01_aEC1
timeout	0.0115024	-0.793821	0.168	0.238	1	CF_vs_WT	01_aEC1
mthl13	0.0115402	2.20962	0.028	0.006	1	CF_vs_WT	01_aEC1
SdhD	0.0115466	0.860969	0.105	0.056	1	CF_vs_WT	01_aEC1
CG34228	0.0115771	0.894961	0.084	0.04	1	CF_vs_WT	01_aEC1
CG34171	0.011602	0.773206	0.098	0.05	1	CF_vs_WT	01_aEC1
CG34431	0.0116991	2.00351	0.028	0.006	1	CF_vs_WT	01_aEC1
NC2beta	0.0118033	1.26576	0.056	0.022	1	CF_vs_WT	01_aEC1
asRNA:CR45137	0.0118745	0.842932	0.122	0.07	1	CF_vs_WT	01_aEC1
CG34370	0.0118758	-1.45053	0.003	0.03	1	CF_vs_WT	01_aEC1
DCTN5-p25	0.0119688	1.50238	0.052	0.02	1	CF_vs_WT	01_aEC1
CG12056	0.0122059	1.06634	0.059	0.024	1	CF_vs_WT	01_aEC1
srp	0.0123532	-0.849332	0.084	0.142	1	CF_vs_WT	01_aEC1
nrv2	0.0123693	1.26543	0.056	0.022	1	CF_vs_WT	01_aEC1
Boot	0.0123983	-2.29927	0.014	0.048	1	CF_vs_WT	01_aEC1
senju	0.0124266	0.836896	0.094	0.048	1	CF_vs_WT	01_aEC1
asRNA:CR46145	0.0124417	1.18399	0.056	0.022	1	CF_vs_WT	01_aEC1
Skp2	0.0124485	0.772677	0.119	0.066	1	CF_vs_WT	01_aEC1
Oseg5	0.0124798	1.20142	0.073	0.034	1	CF_vs_WT	01_aEC1
Ostgamma	0.0125585	0.549671	0.101	0.052	1	CF_vs_WT	01_aEC1
CG2854	0.0125903	-2.65554	0.007	0.036	1	CF_vs_WT	01_aEC1
miple1	0.0127647	0.872281	0.101	0.054	1	CF_vs_WT	01_aEC1
Pbgs	0.0128169	0.975681	0.112	0.062	1	CF_vs_WT	01_aEC1
CG7692	0.0128468	1.06772	0.056	0.022	1	CF_vs_WT	01_aEC1
bma	0.0128947	0.876582	0.091	0.046	1	CF_vs_WT	01_aEC1
CG31955	0.0129466	-1.12599	0.087	0.144	1	CF_vs_WT	01_aEC1
Gycbeta100B	0.0129479	1.88794	0.031	0.008	1	CF_vs_WT	01_aEC1
blot	0.0130017	2.23936	0.031	0.008	1	CF_vs_WT	01_aEC1
CG10147	0.0131321	0.828187	0.059	0.024	1	CF_vs_WT	01_aEC1
CG5770	0.0131852	1.14798	0.052	0.02	1	CF_vs_WT	01_aEC1
IntS10	0.0132189	1.90538	0.031	0.008	1	CF_vs_WT	01_aEC1
nclb	0.0132294	0.528583	0.122	0.068	1	CF_vs_WT	01_aEC1
Slimp	0.0132737	1.40758	0.031	0.008	1	CF_vs_WT	01_aEC1
asRNA:CR44321	0.0132737	1.67169	0.031	0.008	1	CF_vs_WT	01_aEC1
CG3645	0.0132833	-0.558079	0.269	0.335	1	CF_vs_WT	01_aEC1
CG1815	0.0134124	-0.584441	0.315	0.369	1	CF_vs_WT	01_aEC1
ppk6	0.0134154	-1.0093	0.098	0.158	1	CF_vs_WT	01_aEC1
wun2	0.0134197	-1.98074	0.007	0.036	1	CF_vs_WT	01_aEC1
Kmn1	0.0134393	1.6282	0.031	0.008	1	CF_vs_WT	01_aEC1
CG17660	0.0136276	0.873269	0.189	0.124	1	CF_vs_WT	01_aEC1
CG8230	0.0136341	0.619327	0.154	0.094	1	CF_vs_WT	01_aEC1
GstD8	0.013663	1.39516	0.031	0.008	1	CF_vs_WT	01_aEC1
lncRNA:CR43765	0.013694	1.70803	0.045	0.016	1	CF_vs_WT	01_aEC1
CG3906	0.0137514	1.15542	0.122	0.07	1	CF_vs_WT	01_aEC1
Larp7	0.0137756	1.3649	0.049	0.018	1	CF_vs_WT	01_aEC1
dpr3	0.0139184	0.807174	0.14	0.084	1	CF_vs_WT	01_aEC1
hng3	0.0139351	0.81716	0.119	0.068	1	CF_vs_WT	01_aEC1
sut2	0.0139853	1.60187	0.035	0.01	1	CF_vs_WT	01_aEC1
Uros1	0.0140752	1.28616	0.042	0.014	1	CF_vs_WT	01_aEC1
CG31883	0.0140752	1.78821	0.042	0.014	1	CF_vs_WT	01_aEC1
CG6180	0.0141009	1.12019	0.045	0.016	1	CF_vs_WT	01_aEC1
RpIIIC53	0.0141099	0.833901	0.115	0.064	1	CF_vs_WT	01_aEC1
Gfrl	0.0141928	1.57632	0.045	0.016	1	CF_vs_WT	01_aEC1
CG5022	0.0141928	1.17987	0.045	0.016	1	CF_vs_WT	01_aEC1
Psf1	0.0142954	0.872854	0.052	0.02	1	CF_vs_WT	01_aEC1
gal4	0.0143328	0.866373	0.087	0.044	1	CF_vs_WT	01_aEC1
CG14818	0.0143368	0.71738	0.126	0.072	1	CF_vs_WT	01_aEC1
Mys45A	0.0143722	-0.944534	0.133	0.196	1	CF_vs_WT	01_aEC1
Rpi	0.0144077	0.688716	0.08	0.038	1	CF_vs_WT	01_aEC1
X11Lbeta	0.0144248	1.33023	0.045	0.016	1	CF_vs_WT	01_aEC1
Taf10b	0.0144248	0.833781	0.045	0.016	1	CF_vs_WT	01_aEC1
APP-BP1	0.0145663	1.01768	0.073	0.034	1	CF_vs_WT	01_aEC1
clos	0.0146128	1.09952	0.045	0.016	1	CF_vs_WT	01_aEC1
RabX1	0.0147817	-0.686719	0.206	0.273	1	CF_vs_WT	01_aEC1
CG1598	0.0147841	0.603038	0.091	0.046	1	CF_vs_WT	01_aEC1
isoQC	0.0149442	0.889158	0.098	0.052	1	CF_vs_WT	01_aEC1
Aasdh	0.0153061	0.636767	0.178	0.116	1	CF_vs_WT	01_aEC1
CG42807	0.0153643	2.51913	0.073	0.034	1	CF_vs_WT	01_aEC1
BEAF-32	0.0153936	0.762363	0.108	0.06	1	CF_vs_WT	01_aEC1
CG8243	0.0158586	0.819859	0.098	0.052	1	CF_vs_WT	01_aEC1
lncRNA:CR45993	0.0158879	-0.951819	0.091	0.146	1	CF_vs_WT	01_aEC1
ITP	0.0158971	-0.870491	0.052	0.102	1	CF_vs_WT	01_aEC1
Trs23	0.0159148	1.40733	0.063	0.028	1	CF_vs_WT	01_aEC1
Pzl	0.0159809	-0.510188	0.234	0.301	1	CF_vs_WT	01_aEC1
CG4407	0.0160042	-1.02104	0.098	0.154	1	CF_vs_WT	01_aEC1
asRNA:CR45009	0.016029	0.869585	0.084	0.042	1	CF_vs_WT	01_aEC1
lncRNA:CR44830	0.0161272	-2.1009	0.003	0.028	1	CF_vs_WT	01_aEC1
CG7408	0.0161553	0.502342	0.269	0.188	1	CF_vs_WT	01_aEC1
CG32812	0.0161655	3.06127	0.017	0.002	1	CF_vs_WT	01_aEC1
CG31075	0.0162322	-1.44828	0.07	0.12	1	CF_vs_WT	01_aEC1
CG33647	0.0162987	-3.18308	0	0.02	1	CF_vs_WT	01_aEC1
CG43248	0.0162987	-3.00257	0	0.02	1	CF_vs_WT	01_aEC1
Ppr-Y	0.0162987	-3.34263	0	0.02	1	CF_vs_WT	01_aEC1
Wnt6	0.016342	0.726981	0.108	0.06	1	CF_vs_WT	01_aEC1
CG14642	0.0163579	2.97794	0.017	0.002	1	CF_vs_WT	01_aEC1
CG6712	0.0163583	-0.749425	0.136	0.198	1	CF_vs_WT	01_aEC1
Pcd	0.0163625	-1.27664	0.056	0.104	1	CF_vs_WT	01_aEC1
CG42566	0.0164549	2.38249	0.017	0.002	1	CF_vs_WT	01_aEC1
nemy	0.0164549	2.94442	0.017	0.002	1	CF_vs_WT	01_aEC1
CG12096	0.0164568	0.809041	0.07	0.032	1	CF_vs_WT	01_aEC1
CG32100	0.0164829	-2.14851	0.014	0.046	1	CF_vs_WT	01_aEC1
arx	0.0165524	2.0237	0.017	0.002	1	CF_vs_WT	01_aEC1
CG6847	0.0165524	2.25551	0.017	0.002	1	CF_vs_WT	01_aEC1
CG17261	0.0165524	2.34854	0.017	0.002	1	CF_vs_WT	01_aEC1
CG33307	0.0165524	2.12251	0.017	0.002	1	CF_vs_WT	01_aEC1
Swip-1	0.0165984	-0.668691	0.29	0.349	1	CF_vs_WT	01_aEC1
CG44013	0.0166504	1.91194	0.017	0.002	1	CF_vs_WT	01_aEC1
asRNA:CR46471	0.0166504	1.94839	0.017	0.002	1	CF_vs_WT	01_aEC1
CG32712	0.0166504	1.73152	0.017	0.002	1	CF_vs_WT	01_aEC1
CG8837	0.0166699	-1.95249	0.014	0.046	1	CF_vs_WT	01_aEC1
asRNA:CR45468	0.0168528	1.31999	0.063	0.028	1	CF_vs_WT	01_aEC1
betaGlu	0.0169045	0.778502	0.126	0.074	1	CF_vs_WT	01_aEC1
ste24a	0.0170737	0.545635	0.07	0.032	1	CF_vs_WT	01_aEC1
CG7637	0.0170903	-1.10746	0.094	0.148	1	CF_vs_WT	01_aEC1
asRNA:CR43944	0.0171841	-1.1221	0.052	0.1	1	CF_vs_WT	01_aEC1
Ugt302C1	0.0172767	-0.744344	0.105	0.164	1	CF_vs_WT	01_aEC1
GlcAT-S	0.0172952	-0.804591	0.161	0.226	1	CF_vs_WT	01_aEC1
CG14629	0.0173857	1.00588	0.091	0.048	1	CF_vs_WT	01_aEC1
His2B:CG33868	0.0175321	-2.25244	0.01	0.04	1	CF_vs_WT	01_aEC1
Gos28	0.0175942	0.51014	0.161	0.1	1	CF_vs_WT	01_aEC1
CG10505	0.0176614	-0.532105	0.273	0.349	1	CF_vs_WT	01_aEC1
CG45061	0.0177182	1.05691	0.08	0.04	1	CF_vs_WT	01_aEC1
CG6218	0.017885	0.935392	0.063	0.028	1	CF_vs_WT	01_aEC1
SREBP	0.0179804	-0.501226	0.458	0.499	1	CF_vs_WT	01_aEC1
Cyp6t3	0.0181571	-1.81035	0.028	0.066	1	CF_vs_WT	01_aEC1
CG11374	0.0183188	-1.3503	0.035	0.076	1	CF_vs_WT	01_aEC1
Gip	0.0184075	0.993869	0.077	0.038	1	CF_vs_WT	01_aEC1
CG16799	0.0184925	0.723581	0.063	0.028	1	CF_vs_WT	01_aEC1
Urod	0.0185162	0.79775	0.063	0.028	1	CF_vs_WT	01_aEC1
ave	0.0186559	1.16715	0.073	0.036	1	CF_vs_WT	01_aEC1
crok	0.018668	1.09694	0.059	0.026	1	CF_vs_WT	01_aEC1
CG14495	0.0186733	0.616142	0.168	0.108	1	CF_vs_WT	01_aEC1
CG31342	0.0188001	0.612953	0.154	0.096	1	CF_vs_WT	01_aEC1
tej	0.018909	-1.05047	0.024	0.062	1	CF_vs_WT	01_aEC1
AP-1mu	0.0189272	0.890592	0.101	0.056	1	CF_vs_WT	01_aEC1
ADD1	0.018943	-0.662709	0.311	0.359	1	CF_vs_WT	01_aEC1
dgrn	0.0190852	0.658825	0.119	0.068	1	CF_vs_WT	01_aEC1
Top2	0.0194491	0.857582	0.091	0.048	1	CF_vs_WT	01_aEC1
CG33306	0.0200885	0.579301	0.094	0.05	1	CF_vs_WT	01_aEC1
TBC1D5	0.0202254	0.582003	0.098	0.052	1	CF_vs_WT	01_aEC1
Tip60	0.0203813	0.569692	0.157	0.1	1	CF_vs_WT	01_aEC1
bsf	0.0203931	0.529638	0.115	0.066	1	CF_vs_WT	01_aEC1
CG42231	0.0206604	-1.30091	0.021	0.056	1	CF_vs_WT	01_aEC1
TfIIFbeta	0.0209542	0.904842	0.087	0.046	1	CF_vs_WT	01_aEC1
COX8	0.0209774	0.538315	0.245	0.174	1	CF_vs_WT	01_aEC1
Ns2	0.021139	-0.721607	0.14	0.198	1	CF_vs_WT	01_aEC1
CG11594	0.0212368	0.695135	0.119	0.07	1	CF_vs_WT	01_aEC1
Sec5	0.0215072	0.623838	0.112	0.064	1	CF_vs_WT	01_aEC1
CG12241	0.0216067	0.557529	0.077	0.038	1	CF_vs_WT	01_aEC1
CG43813	0.0217689	0.923222	0.056	0.024	1	CF_vs_WT	01_aEC1
CG9717	0.0218007	2.78015	0.01	0	1	CF_vs_WT	01_aEC1
CG8870	0.0218007	2.65171	0.01	0	1	CF_vs_WT	01_aEC1
CG45045	0.0218007	3.10248	0.01	0	1	CF_vs_WT	01_aEC1
CG40298	0.0218007	2.8697	0.01	0	1	CF_vs_WT	01_aEC1
CG13073	0.0218007	2.98771	0.01	0	1	CF_vs_WT	01_aEC1
dib	0.0218007	2.91098	0.01	0	1	CF_vs_WT	01_aEC1
CG13309	0.0218007	2.46045	0.01	0	1	CF_vs_WT	01_aEC1
CG15005	0.0218007	3.15417	0.01	0	1	CF_vs_WT	01_aEC1
asRNA:CR43868	0.0218007	2.68259	0.01	0	1	CF_vs_WT	01_aEC1
Pol31	0.0218007	3.27337	0.01	0	1	CF_vs_WT	01_aEC1
lncRNA:CR45985	0.0218007	3.00306	0.01	0	1	CF_vs_WT	01_aEC1
CG32071	0.0218007	2.53834	0.01	0	1	CF_vs_WT	01_aEC1
TpnC73F	0.0218007	2.61205	0.01	0	1	CF_vs_WT	01_aEC1
BomS3	0.0218007	3.08477	0.01	0	1	CF_vs_WT	01_aEC1
Listericin	0.0218007	2.82847	0.01	0	1	CF_vs_WT	01_aEC1
mip40	0.0218007	3.14245	0.01	0	1	CF_vs_WT	01_aEC1
lncRNA:CR44302	0.0218007	3.48742	0.01	0	1	CF_vs_WT	01_aEC1
Oatp58Dc	0.0218007	3.14516	0.01	0	1	CF_vs_WT	01_aEC1
lncRNA:CR44749	0.0218007	2.51264	0.01	0	1	CF_vs_WT	01_aEC1
Spn47C	0.0218007	3.06824	0.01	0	1	CF_vs_WT	01_aEC1
lncRNA:CR45031	0.0218007	2.7196	0.01	0	1	CF_vs_WT	01_aEC1
asRNA:CR45001	0.0218007	3.40079	0.01	0	1	CF_vs_WT	01_aEC1
CG1571	0.0218007	3.09243	0.01	0	1	CF_vs_WT	01_aEC1
CG12116	0.0218007	2.61051	0.01	0	1	CF_vs_WT	01_aEC1
hydra	0.0218007	2.98855	0.01	0	1	CF_vs_WT	01_aEC1
upd3	0.0218007	2.6818	0.01	0	1	CF_vs_WT	01_aEC1
Ca-beta	0.0218007	2.61647	0.01	0	1	CF_vs_WT	01_aEC1
CG14000	0.0218007	2.73565	0.01	0	1	CF_vs_WT	01_aEC1
CG14034	0.0218007	3.63118	0.01	0	1	CF_vs_WT	01_aEC1
CG15418	0.0218007	2.85675	0.01	0	1	CF_vs_WT	01_aEC1
CG17570	0.0218007	3.39772	0.01	0	1	CF_vs_WT	01_aEC1
CG10300	0.0219243	-2.16934	0.003	0.026	1	CF_vs_WT	01_aEC1
asRNA:CR45140	0.0219892	0.529785	0.164	0.106	1	CF_vs_WT	01_aEC1
CG3168	0.0221803	0.794341	0.056	0.024	1	CF_vs_WT	01_aEC1
Pfdn1	0.0221928	0.677284	0.077	0.038	1	CF_vs_WT	01_aEC1
yem	0.0222274	0.506839	0.15	0.094	1	CF_vs_WT	01_aEC1
Nmt	0.0222532	0.666329	0.073	0.036	1	CF_vs_WT	01_aEC1
Srr	0.0222591	0.509762	0.091	0.048	1	CF_vs_WT	01_aEC1
Jon44E	0.0223657	-0.893077	0.08	0.134	1	CF_vs_WT	01_aEC1
CG8195	0.022386	0.507281	0.112	0.062	1	CF_vs_WT	01_aEC1
CG4267	0.0224538	1.36003	0.021	0.004	1	CF_vs_WT	01_aEC1
L2HGDH	0.022459	0.638685	0.098	0.054	1	CF_vs_WT	01_aEC1
CDase	0.0224824	0.685111	0.052	0.022	1	CF_vs_WT	01_aEC1
CG40470	0.022661	0.596507	0.192	0.132	1	CF_vs_WT	01_aEC1
CG6023	0.022676	1.39662	0.021	0.004	1	CF_vs_WT	01_aEC1
CG1827	0.0227322	0.962647	0.052	0.022	1	CF_vs_WT	01_aEC1
Orcokinin	0.0227657	-2.80547	0	0.018	1	CF_vs_WT	01_aEC1
CG32579	0.0228108	-1.0052	0.045	0.088	1	CF_vs_WT	01_aEC1
Sc2	0.0228229	0.792933	0.094	0.052	1	CF_vs_WT	01_aEC1
Atg10	0.0228406	0.721844	0.056	0.024	1	CF_vs_WT	01_aEC1
Efhc1.1	0.022858	-1.83332	0.014	0.044	1	CF_vs_WT	01_aEC1
Psf2	0.0229001	1.84216	0.021	0.004	1	CF_vs_WT	01_aEC1
CG15155	0.0229001	1.63918	0.021	0.004	1	CF_vs_WT	01_aEC1
Sema2b	0.0230129	0.857619	0.021	0.004	1	CF_vs_WT	01_aEC1
Spn42De	0.0230129	1.38372	0.021	0.004	1	CF_vs_WT	01_aEC1
Gk2	0.0230677	-0.530205	0.112	0.17	1	CF_vs_WT	01_aEC1
asRNA:CR45384	0.0231261	1.60826	0.021	0.004	1	CF_vs_WT	01_aEC1
Pcmt	0.0233558	0.883384	0.105	0.06	1	CF_vs_WT	01_aEC1
CG32669	0.0234178	-0.682702	0.203	0.259	1	CF_vs_WT	01_aEC1
CG34015	0.0235717	0.540856	0.15	0.094	1	CF_vs_WT	01_aEC1
udd	0.023622	0.595044	0.087	0.046	1	CF_vs_WT	01_aEC1
IntS11	0.0236255	-1.59549	0.014	0.044	1	CF_vs_WT	01_aEC1
Ugalt	0.0236342	0.515478	0.164	0.108	1	CF_vs_WT	01_aEC1
Irbp	0.023772	0.720422	0.084	0.044	1	CF_vs_WT	01_aEC1
janA	0.0238508	1.31545	0.049	0.02	1	CF_vs_WT	01_aEC1
CG17721	0.0238815	1.07528	0.066	0.032	1	CF_vs_WT	01_aEC1
Stacl	0.0243262	-2.02185	0.01	0.038	1	CF_vs_WT	01_aEC1
sced	0.0243985	1.38524	0.045	0.018	1	CF_vs_WT	01_aEC1
CG2091	0.0244696	1.06321	0.049	0.02	1	CF_vs_WT	01_aEC1
CG31213	0.0245076	-1.90126	0.007	0.032	1	CF_vs_WT	01_aEC1
Cyt-b5-r	0.0247548	-1.40573	0.035	0.074	1	CF_vs_WT	01_aEC1
chas	0.0248306	-0.72186	0.042	0.084	1	CF_vs_WT	01_aEC1
CG5727	0.024837	0.658772	0.08	0.042	1	CF_vs_WT	01_aEC1
Toll-9	0.0249832	-1.68844	0.01	0.038	1	CF_vs_WT	01_aEC1
lncRNA:CR45156	0.0249832	1.06439	0.045	0.018	1	CF_vs_WT	01_aEC1
CG3995	0.0250999	1.02761	0.066	0.032	1	CF_vs_WT	01_aEC1
CG32985	0.025148	-0.901823	0.052	0.098	1	CF_vs_WT	01_aEC1
CG4282	0.0251735	0.92603	0.049	0.02	1	CF_vs_WT	01_aEC1
CG10738	0.0252121	-1.07156	0.045	0.088	1	CF_vs_WT	01_aEC1
CG9921	0.0253262	0.613022	0.105	0.06	1	CF_vs_WT	01_aEC1
CG10098	0.0253291	0.606638	0.129	0.078	1	CF_vs_WT	01_aEC1
CG7322	0.0256042	0.654481	0.049	0.02	1	CF_vs_WT	01_aEC1
PTP-ER	0.0257603	-1.02142	0.101	0.152	1	CF_vs_WT	01_aEC1
ymp	0.025921	1.19389	0.024	0.006	1	CF_vs_WT	01_aEC1
Cyp18a1	0.025921	2.5037	0.024	0.006	1	CF_vs_WT	01_aEC1
CG42395	0.0259593	0.58626	0.045	0.018	1	CF_vs_WT	01_aEC1
PIG-Q	0.0261463	1.77525	0.024	0.006	1	CF_vs_WT	01_aEC1
Rel	0.0261603	-0.684165	0.385	0.409	1	CF_vs_WT	01_aEC1
lncRNA:CR43943	0.0261891	1.01008	0.045	0.018	1	CF_vs_WT	01_aEC1
CG10731	0.0262595	1.78291	0.024	0.006	1	CF_vs_WT	01_aEC1
S2P	0.0263484	0.637595	0.108	0.062	1	CF_vs_WT	01_aEC1
Fdx1	0.0263723	-1.38846	0.021	0.054	1	CF_vs_WT	01_aEC1
CG7631	0.0264115	1.13992	0.042	0.016	1	CF_vs_WT	01_aEC1
CCHa1	0.0264873	1.92457	0.024	0.006	1	CF_vs_WT	01_aEC1
rtp	0.0264956	0.766417	0.066	0.032	1	CF_vs_WT	01_aEC1
LManV	0.0264984	0.864332	0.045	0.018	1	CF_vs_WT	01_aEC1
CG7420	0.0266921	1.05082	0.063	0.03	1	CF_vs_WT	01_aEC1
CG13625	0.0266931	0.63486	0.094	0.052	1	CF_vs_WT	01_aEC1
CG5131	0.0268107	0.67704	0.045	0.018	1	CF_vs_WT	01_aEC1
lncRNA:CR44423	0.0268893	0.62565	0.045	0.018	1	CF_vs_WT	01_aEC1
AdamTS-B	0.0269105	0.697621	0.08	0.042	1	CF_vs_WT	01_aEC1
CG4630	0.0269964	-0.747669	0.192	0.246	1	CF_vs_WT	01_aEC1
CG8476	0.0270677	1.29297	0.042	0.016	1	CF_vs_WT	01_aEC1
CG4572	0.0270803	1.50666	0.063	0.03	1	CF_vs_WT	01_aEC1
CG44243	0.0271507	1.0695	0.042	0.016	1	CF_vs_WT	01_aEC1
IntS1	0.0272531	0.621725	0.084	0.044	1	CF_vs_WT	01_aEC1
CG34423	0.0273519	-1.22063	0.045	0.086	1	CF_vs_WT	01_aEC1
CG10311	0.0274451	0.602249	0.045	0.018	1	CF_vs_WT	01_aEC1
Lsm11	0.0274531	1.3361	0.038	0.014	1	CF_vs_WT	01_aEC1
CG12355	0.0274764	-0.77407	0.199	0.251	1	CF_vs_WT	01_aEC1
Sym	0.0275699	0.756631	0.066	0.032	1	CF_vs_WT	01_aEC1
asRNA:CR45467	0.0276534	0.992889	0.042	0.016	1	CF_vs_WT	01_aEC1
TfIIS	0.02779	-1.30479	0.073	0.12	1	CF_vs_WT	01_aEC1
CG10602	0.0278901	-0.614307	0.22	0.281	1	CF_vs_WT	01_aEC1
az2	0.0279077	0.883325	0.042	0.016	1	CF_vs_WT	01_aEC1
CG15362	0.0279939	-0.994412	0.084	0.132	1	CF_vs_WT	01_aEC1
lncRNA:CR45177	0.0280064	1.67731	0.028	0.008	1	CF_vs_WT	01_aEC1
CG4631	0.0281096	1.62229	0.035	0.012	1	CF_vs_WT	01_aEC1
fy	0.0281163	1.71212	0.028	0.008	1	CF_vs_WT	01_aEC1
mRpL3	0.0282072	0.523783	0.115	0.068	1	CF_vs_WT	01_aEC1
slo	0.0283315	-4.26807	0.031	0.068	1	CF_vs_WT	01_aEC1
asRNA:CR45126	0.0283371	1.46188	0.028	0.008	1	CF_vs_WT	01_aEC1
exu	0.0283488	1.08281	0.038	0.014	1	CF_vs_WT	01_aEC1
CG33635	0.0286877	1.3664	0.035	0.012	1	CF_vs_WT	01_aEC1
CG12204	0.028739	0.791459	0.077	0.04	1	CF_vs_WT	01_aEC1
Sod2	0.0287437	0.59132	0.115	0.068	1	CF_vs_WT	01_aEC1
asRNA:CR45171	0.028806	0.723357	0.038	0.014	1	CF_vs_WT	01_aEC1
Sf3a2	0.0288827	1.24383	0.035	0.012	1	CF_vs_WT	01_aEC1
Adk3	0.0292173	0.504976	0.15	0.096	1	CF_vs_WT	01_aEC1
CG32365	0.0292519	-0.773111	0.091	0.142	1	CF_vs_WT	01_aEC1
CG17359	0.0293173	1.28458	0.031	0.01	1	CF_vs_WT	01_aEC1
CG31849	0.0293173	1.4008	0.031	0.01	1	CF_vs_WT	01_aEC1
DNApol-iota	0.0294866	0.756719	0.073	0.038	1	CF_vs_WT	01_aEC1
Git	0.0295821	0.568596	0.15	0.098	1	CF_vs_WT	01_aEC1
Hira	0.0296803	0.506254	0.08	0.042	1	CF_vs_WT	01_aEC1
CG3430	0.0298443	-2.65176	0.003	0.024	1	CF_vs_WT	01_aEC1
CG14671	0.0301703	0.564818	0.175	0.116	1	CF_vs_WT	01_aEC1
Sf3b6	0.0301726	1.03217	0.059	0.028	1	CF_vs_WT	01_aEC1
CG5846	0.0301779	0.741684	0.035	0.012	1	CF_vs_WT	01_aEC1
CG16979	0.0301805	-0.826507	0.052	0.096	1	CF_vs_WT	01_aEC1
CG15642	0.0303932	0.883579	0.073	0.038	1	CF_vs_WT	01_aEC1
CG10866	0.0305535	0.573139	0.129	0.08	1	CF_vs_WT	01_aEC1
CG34404	0.0306477	-1.79206	0.028	0.062	1	CF_vs_WT	01_aEC1
Gas8	0.0306902	0.775909	0.084	0.046	1	CF_vs_WT	01_aEC1
CG5381	0.0310969	-0.62092	0.367	0.389	1	CF_vs_WT	01_aEC1
asRNA:CR44961	0.0317928	0.771003	0.105	0.062	1	CF_vs_WT	01_aEC1
asRNA:CR42547	0.0318007	-1.2594	0.073	0.118	1	CF_vs_WT	01_aEC1
Grip128	0.0318421	-1.90202	0.01	0.036	1	CF_vs_WT	01_aEC1
klg	0.0319027	-2.48646	0	0.016	1	CF_vs_WT	01_aEC1
Shab	0.0319027	-3.76769	0	0.016	1	CF_vs_WT	01_aEC1
lncRNA:CR44361	0.0319027	-2.49147	0	0.016	1	CF_vs_WT	01_aEC1
Cyp6a17	0.0319027	-2.77278	0	0.016	1	CF_vs_WT	01_aEC1
Naxd	0.0320289	0.989989	0.056	0.026	1	CF_vs_WT	01_aEC1
CG5958	0.0321323	0.691537	0.189	0.134	1	CF_vs_WT	01_aEC1
asRNA:CR43906	0.0321488	-1.12626	0.073	0.118	1	CF_vs_WT	01_aEC1
Eaf6	0.0321804	1.31161	0.052	0.024	1	CF_vs_WT	01_aEC1
Sox100B	0.0326058	0.603652	0.094	0.054	1	CF_vs_WT	01_aEC1
wol	0.0327662	0.595313	0.203	0.142	1	CF_vs_WT	01_aEC1
CG42272	0.0327669	0.641563	0.059	0.028	1	CF_vs_WT	01_aEC1
Ugt305A1	0.032824	0.730642	0.15	0.1	1	CF_vs_WT	01_aEC1
gogo	0.0333642	-1.64053	0.007	0.03	1	CF_vs_WT	01_aEC1
CG13325	0.0338326	-0.720974	0.283	0.345	1	CF_vs_WT	01_aEC1
CG17565	0.0338399	0.640816	0.087	0.048	1	CF_vs_WT	01_aEC1
CG30094	0.0341579	0.676768	0.084	0.046	1	CF_vs_WT	01_aEC1
CG32280	0.0341791	0.528411	0.098	0.056	1	CF_vs_WT	01_aEC1
kraken	0.0345288	-0.702187	0.252	0.301	1	CF_vs_WT	01_aEC1
pcm	0.0347187	-0.681661	0.199	0.253	1	CF_vs_WT	01_aEC1
Egfr	0.0347317	-1.43567	0.073	0.118	1	CF_vs_WT	01_aEC1
CG7706	0.035174	0.626406	0.101	0.06	1	CF_vs_WT	01_aEC1
CG14913	0.0352568	0.506553	0.14	0.09	1	CF_vs_WT	01_aEC1
Mtr4	0.0353863	1.11764	0.052	0.024	1	CF_vs_WT	01_aEC1
Ahcy	0.0353983	0.566057	0.15	0.098	1	CF_vs_WT	01_aEC1
CG12104	0.0355233	0.91338	0.066	0.034	1	CF_vs_WT	01_aEC1
Syt1	0.0357881	-1.67845	0.017	0.046	1	CF_vs_WT	01_aEC1
Wwox	0.0361648	0.559176	0.136	0.086	1	CF_vs_WT	01_aEC1
CG13088	0.0371253	1.21421	0.049	0.022	1	CF_vs_WT	01_aEC1
mRpS26	0.0378399	0.567463	0.119	0.074	1	CF_vs_WT	01_aEC1
CG32590	0.0380398	0.737182	0.066	0.034	1	CF_vs_WT	01_aEC1
CG1304	0.0380398	0.830731	0.066	0.034	1	CF_vs_WT	01_aEC1
CG31178	0.0394265	-1.00195	0.017	0.046	1	CF_vs_WT	01_aEC1
CG14710	0.0394715	-1.91555	0.014	0.04	1	CF_vs_WT	01_aEC1
CG43774	0.039568	0.672924	0.108	0.066	1	CF_vs_WT	01_aEC1
EbpIII	0.0398138	0.624983	0.077	0.042	1	CF_vs_WT	01_aEC1
apt	0.0398318	-0.949025	0.024	0.056	1	CF_vs_WT	01_aEC1
PGRP-SC1a	0.0398926	-1.73299	0.014	0.04	1	CF_vs_WT	01_aEC1
Ubc4	0.0400232	0.542615	0.136	0.088	1	CF_vs_WT	01_aEC1
Dera	0.0402036	-0.548128	0.185	0.244	1	CF_vs_WT	01_aEC1
CG9706	0.0403849	-1.45397	0.028	0.06	1	CF_vs_WT	01_aEC1
CG15818	0.0405698	0.750077	0.049	0.022	1	CF_vs_WT	01_aEC1
CG17681	0.0414449	1.15708	0.045	0.02	1	CF_vs_WT	01_aEC1
Hexo1	0.0414669	-0.506304	0.304	0.355	1	CF_vs_WT	01_aEC1
Ets96B	0.0415054	2.72353	0.014	0.002	1	CF_vs_WT	01_aEC1
CG5024	0.0417427	2.42755	0.014	0.002	1	CF_vs_WT	01_aEC1
CG11113	0.0417427	2.45058	0.014	0.002	1	CF_vs_WT	01_aEC1
lncRNA:CR44471	0.0417427	2.30804	0.014	0.002	1	CF_vs_WT	01_aEC1
vls	0.0417427	2.57454	0.014	0.002	1	CF_vs_WT	01_aEC1
CG17169	0.0417584	-2.28704	0.003	0.022	1	CF_vs_WT	01_aEC1
CG42751	0.0418761	-2.27149	0.01	0.034	1	CF_vs_WT	01_aEC1
Cdc16	0.041893	0.808618	0.045	0.02	1	CF_vs_WT	01_aEC1
Muc68Ca	0.0419616	0.588036	0.066	0.034	1	CF_vs_WT	01_aEC1
CG8369	0.0419811	2.28139	0.014	0.002	1	CF_vs_WT	01_aEC1
Apc2	0.0419811	2.16877	0.014	0.002	1	CF_vs_WT	01_aEC1
CG15643	0.0419811	2.14575	0.014	0.002	1	CF_vs_WT	01_aEC1
lncRNA:CR44111	0.0421185	1.23224	0.045	0.02	1	CF_vs_WT	01_aEC1
st	0.0422207	1.82817	0.014	0.002	1	CF_vs_WT	01_aEC1
Nplp4	0.0422207	1.78307	0.014	0.002	1	CF_vs_WT	01_aEC1
lncRNA:CR44613	0.0422207	1.88143	0.014	0.002	1	CF_vs_WT	01_aEC1
cutlet	0.0422234	-1.97127	0.003	0.022	1	CF_vs_WT	01_aEC1
Nep7	0.0423451	1.14484	0.045	0.02	1	CF_vs_WT	01_aEC1
CG6793	0.0423683	-0.788806	0.045	0.084	1	CF_vs_WT	01_aEC1
CG32379	0.0424614	1.98669	0.014	0.002	1	CF_vs_WT	01_aEC1
AANATL4	0.0424614	1.74611	0.014	0.002	1	CF_vs_WT	01_aEC1
CG4880	0.0424614	1.59605	0.014	0.002	1	CF_vs_WT	01_aEC1
asRNA:CR43767	0.0424614	1.4816	0.014	0.002	1	CF_vs_WT	01_aEC1
alpha4GT2	0.0425383	0.867495	0.084	0.048	1	CF_vs_WT	01_aEC1
CG9518	0.0425727	0.861827	0.045	0.02	1	CF_vs_WT	01_aEC1
CG12717	0.0426959	-1.25899	0.052	0.09	1	CF_vs_WT	01_aEC1
Nelf-E	0.043008	-1.50722	0.003	0.022	1	CF_vs_WT	01_aEC1
ppl	0.0432034	0.854046	0.077	0.042	1	CF_vs_WT	01_aEC1
pug	0.0438811	0.545748	0.164	0.114	1	CF_vs_WT	01_aEC1
lncRNA:CR44295	0.0439028	-1.58197	0.01	0.034	1	CF_vs_WT	01_aEC1
CG10050	0.0445494	0.768045	0.045	0.02	1	CF_vs_WT	01_aEC1
ubl	0.0448341	0.575763	0.084	0.048	1	CF_vs_WT	01_aEC1
CG5246	0.0448348	-0.88393	0.024	0.056	1	CF_vs_WT	01_aEC1
asRNA:CR46144	0.0448939	-2.61574	0	0.014	1	CF_vs_WT	01_aEC1
CG4467	0.0448939	-2.41735	0	0.014	1	CF_vs_WT	01_aEC1
CG43638	0.0448939	-2.3552	0	0.014	1	CF_vs_WT	01_aEC1
lncRNA:CR45446	0.0448939	-2.53015	0	0.014	1	CF_vs_WT	01_aEC1
CG34459	0.0448939	-2.56687	0	0.014	1	CF_vs_WT	01_aEC1
CG44438	0.0448939	-2.54038	0	0.014	1	CF_vs_WT	01_aEC1
CG4563	0.0448939	-2.84483	0	0.014	1	CF_vs_WT	01_aEC1
CG2269	0.0448939	-2.39191	0	0.014	1	CF_vs_WT	01_aEC1
CG1722	0.0448939	-2.34716	0	0.014	1	CF_vs_WT	01_aEC1
CG1494	0.0448939	-2.25683	0	0.014	1	CF_vs_WT	01_aEC1
lncRNA:CR44150	0.0448939	-2.69436	0	0.014	1	CF_vs_WT	01_aEC1
eIF2Bbeta	0.0452573	-1.23139	0.045	0.082	1	CF_vs_WT	01_aEC1
CG10324	0.0454508	0.819194	0.101	0.062	1	CF_vs_WT	01_aEC1
CG16890	0.0456075	0.532288	0.133	0.086	1	CF_vs_WT	01_aEC1
RabX4	0.0456558	0.608843	0.077	0.042	1	CF_vs_WT	01_aEC1
Kap-alpha1	0.0456577	-0.857447	0.049	0.088	1	CF_vs_WT	01_aEC1
CG7988	0.0457715	1.19057	0.042	0.018	1	CF_vs_WT	01_aEC1
Fatp3	0.0458226	-0.649938	0.276	0.321	1	CF_vs_WT	01_aEC1
mRpS16	0.0463032	0.676075	0.059	0.03	1	CF_vs_WT	01_aEC1
dtr	0.046465	-1.58108	0.024	0.054	1	CF_vs_WT	01_aEC1
pll	0.0467576	0.567423	0.157	0.108	1	CF_vs_WT	01_aEC1
CG7694	0.0467764	-0.886515	0.063	0.104	1	CF_vs_WT	01_aEC1
CG14229	0.0471835	0.791052	0.042	0.018	1	CF_vs_WT	01_aEC1
Neos	0.0474442	0.936912	0.042	0.018	1	CF_vs_WT	01_aEC1
CG34039	0.0475712	0.603921	0.077	0.042	1	CF_vs_WT	01_aEC1
CG7968	0.0476546	0.93625	0.07	0.038	1	CF_vs_WT	01_aEC1
CG8298	0.0476773	0.75675	0.059	0.03	1	CF_vs_WT	01_aEC1
Nup35	0.0479691	0.856793	0.042	0.018	1	CF_vs_WT	01_aEC1
AcCoAS	0.0481962	-0.554178	0.706	0.679	1	CF_vs_WT	01_aEC1
GatA	0.0482334	0.636885	0.042	0.018	1	CF_vs_WT	01_aEC1
Snx21	0.0482585	0.762641	0.073	0.04	1	CF_vs_WT	01_aEC1
DIP-iota	0.048366	0.85817	0.042	0.018	1	CF_vs_WT	01_aEC1
Cdk5	0.0485125	0.583166	0.087	0.05	1	CF_vs_WT	01_aEC1
rdog	0.0488046	-0.63863	0.112	0.162	1	CF_vs_WT	01_aEC1
CG10182	0.0489112	-1.15731	0.091	0.134	1	CF_vs_WT	01_aEC1
Gcn2	0.0489349	0.636084	0.182	0.128	1	CF_vs_WT	01_aEC1
CG6729	0.048976	0.712313	0.059	0.03	1	CF_vs_WT	01_aEC1
PTPMT1	0.0490842	1.05807	0.056	0.028	1	CF_vs_WT	01_aEC1
TSG101	0.049398	-0.552508	0.357	0.393	1	CF_vs_WT	01_aEC1
lncRNA:CR44178	0.049731	-1.35059	0.017	0.044	1	CF_vs_WT	01_aEC1
GstE5	7.61148e-95	5.00026	0.855	0.079	1.25551e-90	CF_vs_WT	02_pEC1
kirre	3.69815e-92	-3.50936	0.478	0.935	6.1001e-88	CF_vs_WT	02_pEC1
Eip78C	2.174e-78	5.31662	0.771	0.085	3.58601e-74	CF_vs_WT	02_pEC1
Hsp70Bb	6.517e-78	6.23769	0.717	0.018	1.07498e-73	CF_vs_WT	02_pEC1
rl	3.98252e-74	0.643097	1	1	6.56917e-70	CF_vs_WT	02_pEC1
RhoL	1.36654e-71	-1.23382	0.943	1	2.25411e-67	CF_vs_WT	02_pEC1
CadN2	9.72977e-58	-4.64165	0.174	0.691	1.60493e-53	CF_vs_WT	02_pEC1
CG42335	1.29262e-53	-1.9643	0.865	0.959	2.13217e-49	CF_vs_WT	02_pEC1
Syn	2.27454e-53	-7.28674	0.005	0.494	3.75185e-49	CF_vs_WT	02_pEC1
lncRNA:CR43651	3.78584e-51	-1.28951	0.932	0.968	6.24474e-47	CF_vs_WT	02_pEC1
uex	5.0667e-51	-0.672763	0.995	0.997	8.35753e-47	CF_vs_WT	02_pEC1
CG12780	3.49788e-49	-3.17848	0.242	0.697	5.76976e-45	CF_vs_WT	02_pEC1
stan	4.16829e-49	-8.12791	0	0.453	6.8756e-45	CF_vs_WT	02_pEC1
Pde9	4.22543e-47	1.37192	0.971	0.741	6.96985e-43	CF_vs_WT	02_pEC1
LysD	4.35831e-46	-2.91491	0.255	0.709	7.18903e-42	CF_vs_WT	02_pEC1
Jon65Aiii	3.69657e-44	1.0573	0.997	0.838	6.09749e-40	CF_vs_WT	02_pEC1
shd	6.68511e-43	-3.31832	0.083	0.544	1.10271e-38	CF_vs_WT	02_pEC1
Eip93F	1.90097e-42	0.538613	1	0.994	3.13565e-38	CF_vs_WT	02_pEC1
Ssk	7.22581e-42	-1.13916	0.883	0.959	1.1919e-37	CF_vs_WT	02_pEC1
pst	5.14087e-41	0.666223	1	0.994	8.47987e-37	CF_vs_WT	02_pEC1
gce	5.26444e-38	0.81006	1	0.968	8.68369e-34	CF_vs_WT	02_pEC1
Raf	6.90149e-38	-2.85827	0.177	0.588	1.1384e-33	CF_vs_WT	02_pEC1
CDase	5.3063e-37	1.5903	0.878	0.535	8.75275e-33	CF_vs_WT	02_pEC1
Burs	1.04805e-36	-1.70505	0.647	0.841	1.72875e-32	CF_vs_WT	02_pEC1
CG8180	1.30124e-36	-5.38923	0.013	0.379	2.1464e-32	CF_vs_WT	02_pEC1
mwh	3.76859e-36	-2.86441	0.231	0.638	6.21629e-32	CF_vs_WT	02_pEC1
Akap200	2.80386e-35	1.55328	0.769	0.288	4.62497e-31	CF_vs_WT	02_pEC1
Twdlbeta	1.00204e-34	-4.85532	0.023	0.382	1.65286e-30	CF_vs_WT	02_pEC1
Yeti	6.15478e-34	0.876688	0.977	0.856	1.01523e-29	CF_vs_WT	02_pEC1
CG42748	5.56796e-33	0.574887	0.997	0.979	9.18435e-29	CF_vs_WT	02_pEC1
Sur-8	4.94602e-32	-1.89461	0.291	0.674	8.15847e-28	CF_vs_WT	02_pEC1
Not1	2.10958e-30	0.519831	1	0.985	3.47975e-26	CF_vs_WT	02_pEC1
Ugt49C1	2.2752e-30	-3.59322	0.109	0.468	3.75294e-26	CF_vs_WT	02_pEC1
dpr1	8.29022e-29	3.73718	0.39	0.044	1.36747e-24	CF_vs_WT	02_pEC1
CG6967	7.48053e-28	2.06031	0.686	0.324	1.23391e-23	CF_vs_WT	02_pEC1
CG15674	1.84124e-27	1.58198	0.668	0.276	3.03713e-23	CF_vs_WT	02_pEC1
CG13893	2.09519e-27	1.12821	0.94	0.744	3.45602e-23	CF_vs_WT	02_pEC1
MRP	9.86128e-27	0.834147	0.997	0.956	1.62662e-22	CF_vs_WT	02_pEC1
lncRNA:CR45531	1.69283e-26	-3.49675	0.049	0.356	2.79233e-22	CF_vs_WT	02_pEC1
rut	2.27592e-26	-2.24233	0.21	0.55	3.75413e-22	CF_vs_WT	02_pEC1
Jon65Aiv	1.90852e-25	0.578715	1	0.906	3.14811e-21	CF_vs_WT	02_pEC1
Jon25Bi	1.95778e-25	1.97554	0.509	0.141	3.22936e-21	CF_vs_WT	02_pEC1
Jon25Bii	2.00829e-25	2.00061	0.473	0.112	3.31267e-21	CF_vs_WT	02_pEC1
Pde6	4.37476e-25	0.995654	0.906	0.735	7.21616e-21	CF_vs_WT	02_pEC1
CG5835	4.822e-25	1.31119	0.862	0.641	7.95389e-21	CF_vs_WT	02_pEC1
Rac2	1.67574e-24	0.846577	0.956	0.832	2.76414e-20	CF_vs_WT	02_pEC1
MsrA	2.69631e-24	1.38779	0.894	0.694	4.44756e-20	CF_vs_WT	02_pEC1
Sk1	6.99755e-24	1.06775	0.938	0.756	1.15425e-19	CF_vs_WT	02_pEC1
CG7953	1.5897e-23	1.30944	0.894	0.612	2.6222e-19	CF_vs_WT	02_pEC1
be	3.08603e-23	0.755475	0.982	0.915	5.0904e-19	CF_vs_WT	02_pEC1
h	8.03224e-23	0.657339	1	0.982	1.32492e-18	CF_vs_WT	02_pEC1
Ance	1.05806e-22	-0.975709	0.966	0.976	1.74527e-18	CF_vs_WT	02_pEC1
CG3726	2.71318e-22	0.881967	0.896	0.624	4.47538e-18	CF_vs_WT	02_pEC1
Zip99C	2.73112e-22	1.48446	0.678	0.376	4.50499e-18	CF_vs_WT	02_pEC1
rk	4.14581e-22	-5.48826	0.003	0.226	6.83852e-18	CF_vs_WT	02_pEC1
JhI-26	4.94386e-22	0.969443	0.956	0.865	8.15489e-18	CF_vs_WT	02_pEC1
CG3609	4.96522e-22	1.38687	0.777	0.465	8.19013e-18	CF_vs_WT	02_pEC1
LysE	5.30701e-22	-3.62754	0.039	0.3	8.75391e-18	CF_vs_WT	02_pEC1
CG30015	8.39992e-22	-0.57898	0.995	0.994	1.38557e-17	CF_vs_WT	02_pEC1
peb	1.44309e-21	0.53177	0.995	0.991	2.38037e-17	CF_vs_WT	02_pEC1
capu	2.34286e-21	0.770164	0.971	0.815	3.86455e-17	CF_vs_WT	02_pEC1
alpha-Man-Ia	2.52399e-21	0.79953	0.982	0.838	4.16331e-17	CF_vs_WT	02_pEC1
Atg8a	5.17782e-21	0.642501	0.99	0.921	8.54082e-17	CF_vs_WT	02_pEC1
CG8093	5.46781e-21	2.3484	0.426	0.118	9.01916e-17	CF_vs_WT	02_pEC1
Ret	7.30977e-21	5.06804	0.236	0.003	1.20575e-16	CF_vs_WT	02_pEC1
yuri	1.86206e-20	-2.49902	0.101	0.382	3.07147e-16	CF_vs_WT	02_pEC1
CG11878	6.06616e-20	1.43265	0.743	0.441	1.00061e-15	CF_vs_WT	02_pEC1
CG43078	9.04615e-20	0.824623	0.984	0.906	1.49216e-15	CF_vs_WT	02_pEC1
Vha55	1.41872e-19	0.742629	0.966	0.744	2.34017e-15	CF_vs_WT	02_pEC1
Ctr1B	2.69821e-19	0.62536	0.987	0.874	4.45069e-15	CF_vs_WT	02_pEC1
St3	3.83252e-19	1.77826	0.426	0.121	6.32174e-15	CF_vs_WT	02_pEC1
CG8773	4.77475e-19	-1.32301	0.569	0.759	7.87595e-15	CF_vs_WT	02_pEC1
Pi3K21B	5.56651e-19	1.78814	0.782	0.503	9.18196e-15	CF_vs_WT	02_pEC1
CG44014	1.19884e-18	0.775744	0.935	0.718	1.97749e-14	CF_vs_WT	02_pEC1
lncRNA:CR43334	1.46313e-18	0.681259	0.974	0.874	2.41343e-14	CF_vs_WT	02_pEC1
Lst	1.69582e-18	-4.91113	0.01	0.209	2.79725e-14	CF_vs_WT	02_pEC1
CG10175	1.75626e-18	-1.72964	0.309	0.562	2.89695e-14	CF_vs_WT	02_pEC1
CG8997	2.87039e-18	0.987121	0.93	0.715	4.73471e-14	CF_vs_WT	02_pEC1
Sox14	3.07803e-18	0.850716	0.883	0.626	5.0772e-14	CF_vs_WT	02_pEC1
CG3091	3.96743e-18	0.623429	0.984	0.924	6.54428e-14	CF_vs_WT	02_pEC1
B52	4.14427e-18	-0.533757	0.982	0.979	6.83597e-14	CF_vs_WT	02_pEC1
PCB	6.4408e-18	-1.43056	0.475	0.697	1.06241e-13	CF_vs_WT	02_pEC1
CG4839	8.18933e-18	0.507011	0.997	0.997	1.35083e-13	CF_vs_WT	02_pEC1
CG9003	1.10423e-17	0.565974	0.974	0.929	1.82143e-13	CF_vs_WT	02_pEC1
Bace	1.59613e-17	0.938012	0.756	0.418	2.63281e-13	CF_vs_WT	02_pEC1
Ent1	1.81412e-17	1.22145	0.662	0.362	2.99239e-13	CF_vs_WT	02_pEC1
CG5107	2.97939e-17	0.662431	0.634	0.288	4.91451e-13	CF_vs_WT	02_pEC1
LysB	3.8063e-17	-2.87489	0.109	0.356	6.2785e-13	CF_vs_WT	02_pEC1
CG2772	5.70634e-17	1.25477	0.616	0.324	9.41261e-13	CF_vs_WT	02_pEC1
CG10550	6.50638e-17	-1.24814	0.662	0.832	1.07323e-12	CF_vs_WT	02_pEC1
l(1)G0007	1.14054e-16	0.852396	0.912	0.747	1.88132e-12	CF_vs_WT	02_pEC1
nuf	1.16756e-16	-1.00154	0.608	0.8	1.92589e-12	CF_vs_WT	02_pEC1
CG4377	1.4628e-16	1.32362	0.66	0.371	2.41288e-12	CF_vs_WT	02_pEC1
CG6191	1.50784e-16	1.64438	0.421	0.135	2.48718e-12	CF_vs_WT	02_pEC1
CG15043	1.65521e-16	0.887789	0.6	0.282	2.73027e-12	CF_vs_WT	02_pEC1
w	2.00558e-16	1.06366	0.686	0.409	3.3082e-12	CF_vs_WT	02_pEC1
CG13284	2.55294e-16	-1.11815	0.618	0.771	4.21108e-12	CF_vs_WT	02_pEC1
asRNA:CR45136	2.76056e-16	-2.70185	0.078	0.306	4.55355e-12	CF_vs_WT	02_pEC1
CG13323	2.96388e-16	0.941065	0.738	0.426	4.88892e-12	CF_vs_WT	02_pEC1
Kdm4B	3.67493e-16	0.506401	1	0.976	6.0618e-12	CF_vs_WT	02_pEC1
gol	3.96084e-16	-1.32718	0.268	0.541	6.5334e-12	CF_vs_WT	02_pEC1
CG7916	4.01663e-16	1.05082	0.784	0.544	6.62543e-12	CF_vs_WT	02_pEC1
Mal-A8	4.29026e-16	2.11519	0.356	0.103	7.07678e-12	CF_vs_WT	02_pEC1
CREG	5.58488e-16	1.8186	0.421	0.15	9.21226e-12	CF_vs_WT	02_pEC1
CG1902	7.42006e-16	0.948374	0.771	0.503	1.22394e-11	CF_vs_WT	02_pEC1
Pur-alpha	1.04328e-15	0.593873	0.964	0.835	1.72089e-11	CF_vs_WT	02_pEC1
Mal-A7	1.50878e-15	1.9735	0.283	0.053	2.48874e-11	CF_vs_WT	02_pEC1
GramD1B	1.95151e-15	0.805791	0.987	0.929	3.21901e-11	CF_vs_WT	02_pEC1
S6k	1.98856e-15	-0.598353	0.948	0.959	3.28013e-11	CF_vs_WT	02_pEC1
yip7	3.0751e-15	0.639382	0.987	0.876	5.07237e-11	CF_vs_WT	02_pEC1
dmGlut	3.08154e-15	-1.25778	0.486	0.685	5.083e-11	CF_vs_WT	02_pEC1
CG8665	3.49652e-15	1.33852	0.61	0.332	5.76752e-11	CF_vs_WT	02_pEC1
CG43120	3.9826e-15	1.18126	0.631	0.365	6.56929e-11	CF_vs_WT	02_pEC1
pyr	4.10032e-15	-1.73839	0.169	0.418	6.76348e-11	CF_vs_WT	02_pEC1
asRNA:CR43730	4.12215e-15	1.88981	0.421	0.165	6.79949e-11	CF_vs_WT	02_pEC1
CG34347	5.27668e-15	-1.87633	0.112	0.347	8.70388e-11	CF_vs_WT	02_pEC1
sov	6.8233e-15	-0.851216	0.722	0.809	1.1255e-10	CF_vs_WT	02_pEC1
Ir41a	7.12759e-15	-1.49971	0.332	0.562	1.1757e-10	CF_vs_WT	02_pEC1
mew	7.29291e-15	-1.17263	0.719	0.824	1.20297e-10	CF_vs_WT	02_pEC1
rogdi	1.00729e-14	-0.958219	0.564	0.735	1.66152e-10	CF_vs_WT	02_pEC1
CG12057	1.18895e-14	0.950659	0.925	0.826	1.96118e-10	CF_vs_WT	02_pEC1
dom	2.20762e-14	-0.528939	0.961	0.982	3.64147e-10	CF_vs_WT	02_pEC1
Pebp1	5.11496e-14	0.608292	0.743	0.453	8.43712e-10	CF_vs_WT	02_pEC1
CG12824	6.84137e-14	0.84171	0.696	0.435	1.12848e-09	CF_vs_WT	02_pEC1
asRNA:CR45366	8.47065e-14	2.31884	0.239	0.041	1.39723e-09	CF_vs_WT	02_pEC1
His3.3A	8.81191e-14	0.709189	0.777	0.524	1.45352e-09	CF_vs_WT	02_pEC1
AANATL3	8.82295e-14	3.39554	0.218	0.032	1.45535e-09	CF_vs_WT	02_pEC1
asRNA:CR43959	9.09535e-14	2.17552	0.387	0.15	1.50028e-09	CF_vs_WT	02_pEC1
CG6701	1.02528e-13	0.608285	0.971	0.85	1.6912e-09	CF_vs_WT	02_pEC1
Mal-A6	1.17707e-13	1.52525	0.348	0.109	1.94158e-09	CF_vs_WT	02_pEC1
VhaM9.7-b	1.32227e-13	0.908471	0.696	0.45	2.18109e-09	CF_vs_WT	02_pEC1
CtsB1	1.33037e-13	0.599217	0.935	0.756	2.19444e-09	CF_vs_WT	02_pEC1
Npc2f	1.42419e-13	1.82392	0.525	0.265	2.34921e-09	CF_vs_WT	02_pEC1
lncRNA:alphagamma-element:CR32865	1.87446e-13	2.67443	0.195	0.021	3.09192e-09	CF_vs_WT	02_pEC1
Lpin	2.25105e-13	-0.63483	0.958	0.965	3.7131e-09	CF_vs_WT	02_pEC1
PGRP-LB	3.04759e-13	1.05305	0.86	0.656	5.027e-09	CF_vs_WT	02_pEC1
bi	6.61502e-13	1.11608	0.642	0.394	1.09115e-08	CF_vs_WT	02_pEC1
CG13313	6.74119e-13	1.52079	0.364	0.129	1.11196e-08	CF_vs_WT	02_pEC1
CG10804	7.24831e-13	1.51865	0.403	0.165	1.19561e-08	CF_vs_WT	02_pEC1
CG14995	7.65538e-13	-1.4114	0.247	0.474	1.26275e-08	CF_vs_WT	02_pEC1
CG15725	7.8843e-13	1.38209	0.403	0.165	1.30052e-08	CF_vs_WT	02_pEC1
DOR	1.08204e-12	0.67688	0.961	0.844	1.78483e-08	CF_vs_WT	02_pEC1
CG33090	1.27893e-12	0.884816	0.753	0.538	2.10959e-08	CF_vs_WT	02_pEC1
sog	1.31528e-12	-1.50141	0.275	0.491	2.16955e-08	CF_vs_WT	02_pEC1
mts	1.55695e-12	-0.564536	0.917	0.918	2.56819e-08	CF_vs_WT	02_pEC1
ClC-a	1.85685e-12	-1.05333	0.725	0.859	3.06287e-08	CF_vs_WT	02_pEC1
CG33293	1.91205e-12	1.21744	0.47	0.218	3.15393e-08	CF_vs_WT	02_pEC1
Ref2	2.22743e-12	1.09364	0.527	0.268	3.67415e-08	CF_vs_WT	02_pEC1
CG43349	2.42398e-12	-0.778657	0.987	0.988	3.99836e-08	CF_vs_WT	02_pEC1
Dif	2.60361e-12	-1.06361	0.449	0.629	4.29465e-08	CF_vs_WT	02_pEC1
CG1208	3.38401e-12	2.56766	0.229	0.047	5.58193e-08	CF_vs_WT	02_pEC1
CG31087	3.79456e-12	1.24898	0.488	0.244	6.25913e-08	CF_vs_WT	02_pEC1
CG10916	4.34563e-12	1.09128	0.501	0.256	7.16811e-08	CF_vs_WT	02_pEC1
CG6051	4.75798e-12	-0.508936	0.979	0.971	7.84829e-08	CF_vs_WT	02_pEC1
ifc	5.01983e-12	0.53321	0.948	0.838	8.2802e-08	CF_vs_WT	02_pEC1
CG18135	5.31601e-12	0.550921	0.932	0.797	8.76876e-08	CF_vs_WT	02_pEC1
Map205	5.34342e-12	0.924235	0.868	0.688	8.81396e-08	CF_vs_WT	02_pEC1
FASN1	5.84106e-12	-2.20477	0.177	0.374	9.63483e-08	CF_vs_WT	02_pEC1
CG10365	7.727e-12	-0.821703	0.681	0.785	1.27457e-07	CF_vs_WT	02_pEC1
bnl	7.97902e-12	1.1508	0.816	0.712	1.31614e-07	CF_vs_WT	02_pEC1
Tspo	8.84002e-12	1.05966	0.551	0.297	1.45816e-07	CF_vs_WT	02_pEC1
CG34452	8.91095e-12	-5.42125	0	0.115	1.46986e-07	CF_vs_WT	02_pEC1
CG8925	9.05243e-12	1.17314	0.478	0.238	1.4932e-07	CF_vs_WT	02_pEC1
IP3K2	9.40233e-12	-1.11758	0.379	0.585	1.55091e-07	CF_vs_WT	02_pEC1
Vha68-2	9.7734e-12	0.616163	0.896	0.785	1.61212e-07	CF_vs_WT	02_pEC1
prage	9.78098e-12	0.503725	0.974	0.903	1.61337e-07	CF_vs_WT	02_pEC1
tau	1.11773e-11	-2.21104	0.023	0.168	1.8437e-07	CF_vs_WT	02_pEC1
Drat	1.12266e-11	0.89234	0.696	0.438	1.85183e-07	CF_vs_WT	02_pEC1
CG15784	1.27941e-11	0.552551	0.93	0.809	2.11039e-07	CF_vs_WT	02_pEC1
Fer1HCH	1.33762e-11	0.552056	0.956	0.85	2.20641e-07	CF_vs_WT	02_pEC1
CHKov1	1.38464e-11	1.00319	0.509	0.274	2.28396e-07	CF_vs_WT	02_pEC1
Cyp6a8	1.53624e-11	2.76492	0.174	0.021	2.53402e-07	CF_vs_WT	02_pEC1
CG17230	1.72808e-11	0.872055	0.564	0.321	2.85047e-07	CF_vs_WT	02_pEC1
Uhg5	1.79874e-11	-0.849855	0.527	0.7	2.96703e-07	CF_vs_WT	02_pEC1
CG34330	2.0873e-11	0.522372	0.977	0.906	3.443e-07	CF_vs_WT	02_pEC1
Vha13	2.16674e-11	0.649159	0.914	0.741	3.57403e-07	CF_vs_WT	02_pEC1
RpL36	2.17153e-11	-0.624267	0.891	0.903	3.58193e-07	CF_vs_WT	02_pEC1
Cyp4s3	2.25753e-11	2.83945	0.208	0.041	3.72379e-07	CF_vs_WT	02_pEC1
CG32091	2.36387e-11	-2.50056	0.042	0.197	3.89921e-07	CF_vs_WT	02_pEC1
Atg13	2.59588e-11	0.741602	0.751	0.518	4.28191e-07	CF_vs_WT	02_pEC1
Cyp6a23	3.04923e-11	1.30306	0.535	0.288	5.02971e-07	CF_vs_WT	02_pEC1
ORY	3.21643e-11	-4.07921	0.008	0.129	5.30551e-07	CF_vs_WT	02_pEC1
cni	3.32275e-11	0.983535	0.558	0.324	5.48088e-07	CF_vs_WT	02_pEC1
Nop60B	3.75706e-11	-0.900259	0.655	0.765	6.19727e-07	CF_vs_WT	02_pEC1
Mdr50	3.82325e-11	-0.96862	0.525	0.712	6.30645e-07	CF_vs_WT	02_pEC1
Jon99Fi	3.83018e-11	-1.41734	0.41	0.609	6.31789e-07	CF_vs_WT	02_pEC1
CG6654	4.68122e-11	2.24934	0.184	0.029	7.72167e-07	CF_vs_WT	02_pEC1
CG10116	4.70061e-11	0.618431	0.769	0.529	7.75366e-07	CF_vs_WT	02_pEC1
CG4562	5.00062e-11	0.586484	0.753	0.465	8.24852e-07	CF_vs_WT	02_pEC1
FER	5.19911e-11	-0.74631	0.74	0.841	8.57592e-07	CF_vs_WT	02_pEC1
Dh44-R2	5.25416e-11	-1.24693	0.395	0.591	8.66674e-07	CF_vs_WT	02_pEC1
Cul3	5.72078e-11	-0.680558	0.722	0.785	9.43643e-07	CF_vs_WT	02_pEC1
Ir40a	6.6082e-11	-2.12815	0.081	0.256	1.09002e-06	CF_vs_WT	02_pEC1
Ctr9	7.17722e-11	0.918067	0.54	0.3	1.18388e-06	CF_vs_WT	02_pEC1
CG10912	7.41042e-11	0.520166	0.849	0.615	1.22235e-06	CF_vs_WT	02_pEC1
CG17570	8.42576e-11	3.72556	0.156	0.018	1.38983e-06	CF_vs_WT	02_pEC1
CG42259	9.12285e-11	-0.809626	0.73	0.794	1.50481e-06	CF_vs_WT	02_pEC1
Idgf6	1.02907e-10	1.51688	0.299	0.103	1.69745e-06	CF_vs_WT	02_pEC1
Nazo	1.03585e-10	0.603203	0.917	0.712	1.70864e-06	CF_vs_WT	02_pEC1
CG31636	1.14028e-10	0.825987	0.605	0.344	1.8809e-06	CF_vs_WT	02_pEC1
CG32687	1.14719e-10	0.50338	0.961	0.897	1.89229e-06	CF_vs_WT	02_pEC1
PH4alphaSG2	1.21517e-10	-3.99361	0.029	0.165	2.00443e-06	CF_vs_WT	02_pEC1
Mal-A1	1.46217e-10	1.09608	0.548	0.318	2.41186e-06	CF_vs_WT	02_pEC1
CG15098	1.82474e-10	0.547537	0.873	0.676	3.0099e-06	CF_vs_WT	02_pEC1
lncRNA:CR46073	1.88356e-10	1.85243	0.187	0.035	3.10694e-06	CF_vs_WT	02_pEC1
CG14205	1.93641e-10	-0.963309	0.738	0.85	3.1941e-06	CF_vs_WT	02_pEC1
CG33306	2.17192e-10	0.650208	0.875	0.715	3.58259e-06	CF_vs_WT	02_pEC1
CG33926	2.28892e-10	0.717492	0.727	0.506	3.77558e-06	CF_vs_WT	02_pEC1
CG18577	2.36706e-10	0.635634	0.727	0.482	3.90447e-06	CF_vs_WT	02_pEC1
5-HT7	2.41181e-10	-3.10847	0.036	0.176	3.97829e-06	CF_vs_WT	02_pEC1
CG1271	2.62497e-10	1.43211	0.294	0.103	4.32988e-06	CF_vs_WT	02_pEC1
l(3)neo38	2.93702e-10	0.652361	0.712	0.485	4.84461e-06	CF_vs_WT	02_pEC1
UK114	3.43861e-10	1.30684	0.309	0.112	5.67199e-06	CF_vs_WT	02_pEC1
twi	3.54135e-10	0.815306	0.587	0.347	5.84145e-06	CF_vs_WT	02_pEC1
CG4734	3.63011e-10	2.07262	0.218	0.056	5.98786e-06	CF_vs_WT	02_pEC1
CG43348	3.84843e-10	-1.7268	0.421	0.579	6.34799e-06	CF_vs_WT	02_pEC1
Mur29B	3.95621e-10	1.54986	0.397	0.188	6.52577e-06	CF_vs_WT	02_pEC1
CG6028	3.9909e-10	0.813792	0.569	0.338	6.58298e-06	CF_vs_WT	02_pEC1
Ae2	3.99434e-10	-2.48908	0.081	0.241	6.58866e-06	CF_vs_WT	02_pEC1
CG7634	4.60541e-10	-3.57774	0.008	0.118	7.59663e-06	CF_vs_WT	02_pEC1
Sema2a	5.41667e-10	0.897711	0.465	0.235	8.93479e-06	CF_vs_WT	02_pEC1
sls	5.54549e-10	-1.78366	0.096	0.265	9.14728e-06	CF_vs_WT	02_pEC1
asRNA:CR45889	6.01738e-10	0.980382	0.449	0.229	9.92567e-06	CF_vs_WT	02_pEC1
RluA-2	7.07244e-10	0.816351	0.416	0.194	1.1666e-05	CF_vs_WT	02_pEC1
CG34451	7.74078e-10	-5.33871	0	0.094	1.27684e-05	CF_vs_WT	02_pEC1
PGRP-SC1b	8.51333e-10	-2.65203	0.078	0.235	1.40427e-05	CF_vs_WT	02_pEC1
Act42A	9.14328e-10	1.39746	0.392	0.2	1.50818e-05	CF_vs_WT	02_pEC1
stops	9.65829e-10	3.34083	0.138	0.015	1.59313e-05	CF_vs_WT	02_pEC1
asRNA:CR45867	9.94945e-10	-4.52568	0.003	0.1	1.64116e-05	CF_vs_WT	02_pEC1
Cln3	1.13769e-09	0.596162	0.919	0.765	1.87662e-05	CF_vs_WT	02_pEC1
Pih1D1	1.21929e-09	-1.08655	0.426	0.568	2.01121e-05	CF_vs_WT	02_pEC1
Cyp6a20	1.2279e-09	2.50455	0.19	0.044	2.02543e-05	CF_vs_WT	02_pEC1
CG43055	1.28613e-09	3.09137	0.143	0.018	2.12146e-05	CF_vs_WT	02_pEC1
Npc1a	1.35152e-09	0.664771	0.616	0.391	2.22933e-05	CF_vs_WT	02_pEC1
Jon99Cii	1.47148e-09	-1.27001	0.868	0.876	2.4272e-05	CF_vs_WT	02_pEC1
CG7142	1.5524e-09	-1.40708	0.216	0.403	2.56068e-05	CF_vs_WT	02_pEC1
Adgf-A	1.859e-09	0.962721	0.678	0.482	3.06642e-05	CF_vs_WT	02_pEC1
Ance-2	2.0252e-09	-1.99799	0.073	0.226	3.34057e-05	CF_vs_WT	02_pEC1
PGRP-SC1a	2.05773e-09	-3.49191	0.026	0.147	3.39422e-05	CF_vs_WT	02_pEC1
Mal-A4	2.15022e-09	1.14992	0.553	0.353	3.54679e-05	CF_vs_WT	02_pEC1
fru	2.36807e-09	-2.42892	0.145	0.315	3.90613e-05	CF_vs_WT	02_pEC1
su(r)	2.50752e-09	0.874218	0.764	0.615	4.13615e-05	CF_vs_WT	02_pEC1
lncRNA:CR44717	2.7393e-09	-5.09044	0	0.088	4.51848e-05	CF_vs_WT	02_pEC1
lncRNA:CR45179	3.01321e-09	1.04365	0.434	0.226	4.97029e-05	CF_vs_WT	02_pEC1
Nep1	3.25833e-09	-0.896037	0.488	0.668	5.37462e-05	CF_vs_WT	02_pEC1
Ldsdh1	3.36866e-09	0.764738	0.753	0.553	5.5566e-05	CF_vs_WT	02_pEC1
CG32521	3.41565e-09	-3.00093	0.044	0.176	5.63411e-05	CF_vs_WT	02_pEC1
CG44438	3.46318e-09	-5.05918	0.003	0.094	5.71251e-05	CF_vs_WT	02_pEC1
Plekhm1	3.89753e-09	-1.6448	0.156	0.326	6.42898e-05	CF_vs_WT	02_pEC1
mex1	4.22633e-09	0.598795	0.883	0.691	6.97133e-05	CF_vs_WT	02_pEC1
CG31191	4.40299e-09	-2.18076	0.062	0.206	7.26273e-05	CF_vs_WT	02_pEC1
lncRNA:CR43604	4.76673e-09	-1.71279	0.187	0.362	7.86272e-05	CF_vs_WT	02_pEC1
Galphaf	5.29025e-09	0.6562	0.784	0.582	8.72627e-05	CF_vs_WT	02_pEC1
tna	5.60808e-09	-0.608757	0.826	0.853	9.25053e-05	CF_vs_WT	02_pEC1
CG13482	5.76533e-09	-0.719299	0.992	0.991	9.50992e-05	CF_vs_WT	02_pEC1
Atg18b	6.1897e-09	0.625352	0.722	0.512	0.000102099	CF_vs_WT	02_pEC1
CG4297	6.68552e-09	0.575239	0.73	0.541	0.000110278	CF_vs_WT	02_pEC1
Fatp3	7.20797e-09	0.996515	0.455	0.25	0.000118895	CF_vs_WT	02_pEC1
heph	7.24294e-09	-0.717172	0.655	0.738	0.000119472	CF_vs_WT	02_pEC1
Sap-r	7.95585e-09	0.519035	0.826	0.653	0.000131232	CF_vs_WT	02_pEC1
Sod3	8.51533e-09	-1.34562	0.187	0.362	0.00014046	CF_vs_WT	02_pEC1
br	8.84612e-09	0.725093	0.577	0.356	0.000145917	CF_vs_WT	02_pEC1
IscU	8.95628e-09	0.601104	0.842	0.665	0.000147734	CF_vs_WT	02_pEC1
Cyp4ae1	9.59113e-09	0.795619	0.512	0.297	0.000158206	CF_vs_WT	02_pEC1
Best1	1.03389e-08	-1.39204	0.197	0.371	0.00017054	CF_vs_WT	02_pEC1
CG13405	1.1491e-08	-1.51548	0.158	0.329	0.000189544	CF_vs_WT	02_pEC1
Cyp309a1	1.19028e-08	1.83757	0.244	0.085	0.000196336	CF_vs_WT	02_pEC1
Fib	1.3274e-08	-1.5053	0.197	0.365	0.000218955	CF_vs_WT	02_pEC1
CG1213	1.35026e-08	1.49747	0.319	0.141	0.000222725	CF_vs_WT	02_pEC1
bowl	1.41372e-08	-0.765491	0.665	0.768	0.000233193	CF_vs_WT	02_pEC1
inaE	1.42993e-08	0.595295	0.906	0.809	0.000235866	CF_vs_WT	02_pEC1
Grip91	1.50903e-08	0.922864	0.561	0.374	0.000248914	CF_vs_WT	02_pEC1
RpL41	1.65456e-08	-0.524725	0.655	0.741	0.00027292	CF_vs_WT	02_pEC1
CG31751	1.78145e-08	0.51191	0.803	0.606	0.00029385	CF_vs_WT	02_pEC1
CG17724	1.97295e-08	0.564662	0.73	0.541	0.000325439	CF_vs_WT	02_pEC1
Spc25	2.32254e-08	-4.82013	0.003	0.085	0.000383103	CF_vs_WT	02_pEC1
Ugt37A2	2.9644e-08	0.974106	0.512	0.321	0.000488978	CF_vs_WT	02_pEC1
Cadps	2.98802e-08	-0.767767	0.54	0.688	0.000492874	CF_vs_WT	02_pEC1
CG7255	3.31922e-08	0.619279	0.725	0.494	0.000547505	CF_vs_WT	02_pEC1
Tg	3.75292e-08	-1.64632	0.14	0.294	0.000619045	CF_vs_WT	02_pEC1
CG8834	3.76351e-08	0.619981	0.771	0.556	0.000620792	CF_vs_WT	02_pEC1
TER94	3.86069e-08	0.546186	0.764	0.594	0.000636822	CF_vs_WT	02_pEC1
eRF1	3.95331e-08	-0.773704	0.475	0.618	0.000652098	CF_vs_WT	02_pEC1
CG14120	4.32313e-08	-0.775715	0.829	0.865	0.0007131	CF_vs_WT	02_pEC1
CG12206	4.46634e-08	0.773707	0.501	0.297	0.000736722	CF_vs_WT	02_pEC1
Vha36-1	4.66522e-08	0.877832	0.408	0.212	0.000769529	CF_vs_WT	02_pEC1
Cyp6a21	5.06878e-08	0.846668	0.517	0.318	0.000836094	CF_vs_WT	02_pEC1
CG9609	5.628e-08	1.08026	0.327	0.153	0.000928339	CF_vs_WT	02_pEC1
CG4393	5.89142e-08	1.66063	0.197	0.062	0.000971789	CF_vs_WT	02_pEC1
nrv3	5.95976e-08	1.5329	0.184	0.05	0.000983063	CF_vs_WT	02_pEC1
CG8578	5.98003e-08	0.556791	0.751	0.565	0.000986406	CF_vs_WT	02_pEC1
Nmdmc	6.68109e-08	-2.74491	0.029	0.135	0.00110205	CF_vs_WT	02_pEC1
Rhp	6.71412e-08	-0.865642	0.592	0.694	0.00110749	CF_vs_WT	02_pEC1
CG31904	6.83156e-08	0.729511	0.468	0.262	0.00112687	CF_vs_WT	02_pEC1
Mco1	7.35307e-08	1.85124	0.338	0.182	0.00121289	CF_vs_WT	02_pEC1
ATPsynG	8.36645e-08	0.670667	0.545	0.362	0.00138005	CF_vs_WT	02_pEC1
CG6357	8.85547e-08	-2.62357	0.086	0.218	0.00146071	CF_vs_WT	02_pEC1
lncRNA:CR32385	9.54287e-08	1.93077	0.169	0.044	0.0015741	CF_vs_WT	02_pEC1
Gmap	9.80948e-08	-0.584533	0.945	0.924	0.00161807	CF_vs_WT	02_pEC1
LManII	9.81802e-08	-1.01306	0.657	0.718	0.00161948	CF_vs_WT	02_pEC1
SF1	9.8314e-08	-0.599229	0.831	0.835	0.00162169	CF_vs_WT	02_pEC1
Cyp28a5	1.06948e-07	2.21241	0.161	0.041	0.0017641	CF_vs_WT	02_pEC1
CG7920	1.09885e-07	-0.920542	0.486	0.632	0.00181255	CF_vs_WT	02_pEC1
CG15773	1.13273e-07	1.17136	0.288	0.124	0.00186844	CF_vs_WT	02_pEC1
Amph	1.14378e-07	-0.988713	0.361	0.524	0.00188666	CF_vs_WT	02_pEC1
lncRNA:CR45906	1.1813e-07	-4.93087	0	0.071	0.00194856	CF_vs_WT	02_pEC1
CG12576	1.21398e-07	0.511713	0.847	0.706	0.00200246	CF_vs_WT	02_pEC1
CG4363	1.27315e-07	0.700009	0.436	0.238	0.00210006	CF_vs_WT	02_pEC1
CG42458	1.28211e-07	3.13884	0.106	0.012	0.00211484	CF_vs_WT	02_pEC1
lncRNA:CR45166	1.37621e-07	1.61811	0.182	0.053	0.00227006	CF_vs_WT	02_pEC1
SKIP	1.44783e-07	-1.68215	0.319	0.468	0.00238819	CF_vs_WT	02_pEC1
CG31324	1.47845e-07	-1.23475	0.197	0.365	0.0024387	CF_vs_WT	02_pEC1
CG13324	1.50949e-07	4.50347	0.078	0	0.00248991	CF_vs_WT	02_pEC1
CG32568	1.57933e-07	1.37345	0.252	0.103	0.0026051	CF_vs_WT	02_pEC1
UQCR-Q	1.60361e-07	0.758277	0.527	0.341	0.00264515	CF_vs_WT	02_pEC1
Npc2e	1.63315e-07	0.556314	0.782	0.559	0.00269389	CF_vs_WT	02_pEC1
lncRNA:CR42874	1.70009e-07	1.74329	0.153	0.035	0.0028043	CF_vs_WT	02_pEC1
slif	1.74457e-07	-1.0968	0.436	0.574	0.00287766	CF_vs_WT	02_pEC1
CG1946	1.8068e-07	1.06994	0.475	0.303	0.00298032	CF_vs_WT	02_pEC1
Atg7	1.85419e-07	1.10925	0.226	0.082	0.00305848	CF_vs_WT	02_pEC1
corto	1.88312e-07	-0.67799	0.616	0.718	0.00310621	CF_vs_WT	02_pEC1
CG5009	1.89816e-07	1.34198	0.273	0.115	0.00313101	CF_vs_WT	02_pEC1
CG31810	2.03247e-07	-1.97275	0.065	0.188	0.00335256	CF_vs_WT	02_pEC1
Hacl	2.20652e-07	0.932347	0.514	0.329	0.00363965	CF_vs_WT	02_pEC1
CG3348	2.20675e-07	-1.14164	0.501	0.635	0.00364003	CF_vs_WT	02_pEC1
Buffy	2.47719e-07	0.604688	0.569	0.365	0.00408613	CF_vs_WT	02_pEC1
CG10086	2.52249e-07	0.664506	0.595	0.385	0.00416084	CF_vs_WT	02_pEC1
DPCoAC	2.60184e-07	0.871629	0.395	0.209	0.00429174	CF_vs_WT	02_pEC1
Sam-S	2.82975e-07	-0.653619	0.688	0.759	0.00466768	CF_vs_WT	02_pEC1
asRNA:CR44894	3.13708e-07	1.0649	0.332	0.168	0.00517461	CF_vs_WT	02_pEC1
CG7881	3.41317e-07	-0.892922	0.364	0.524	0.00563003	CF_vs_WT	02_pEC1
Traf-like	3.75351e-07	-0.667337	0.787	0.791	0.00619141	CF_vs_WT	02_pEC1
NaCP60E	3.83115e-07	0.687065	0.66	0.465	0.00631948	CF_vs_WT	02_pEC1
Pex14	4.02475e-07	0.580559	0.584	0.371	0.00663883	CF_vs_WT	02_pEC1
CG42514	4.06749e-07	0.563546	0.678	0.476	0.00670933	CF_vs_WT	02_pEC1
ACXD	4.08474e-07	-0.61234	0.727	0.788	0.00673777	CF_vs_WT	02_pEC1
GstE1	4.12698e-07	2.07701	0.135	0.029	0.00680746	CF_vs_WT	02_pEC1
CG11162	4.46224e-07	1.50005	0.205	0.074	0.00736047	CF_vs_WT	02_pEC1
lncRNA:CR45517	4.49475e-07	0.595924	0.569	0.371	0.00741409	CF_vs_WT	02_pEC1
kappaTry	4.57278e-07	0.544743	0.678	0.494	0.0075428	CF_vs_WT	02_pEC1
Asap	4.72594e-07	-0.642397	0.66	0.741	0.00779544	CF_vs_WT	02_pEC1
Ptp10D	5.13585e-07	-1.20762	0.19	0.35	0.00847158	CF_vs_WT	02_pEC1
Tsp42Er	5.51149e-07	0.54275	0.584	0.374	0.0090912	CF_vs_WT	02_pEC1
lectin-37Da	5.83544e-07	0.715889	0.579	0.4	0.00962557	CF_vs_WT	02_pEC1
tsh	6.00153e-07	0.879633	0.501	0.312	0.00989952	CF_vs_WT	02_pEC1
CG5758	6.00924e-07	0.91899	0.353	0.191	0.00991224	CF_vs_WT	02_pEC1
LManIII	6.34828e-07	3.38793	0.086	0.006	0.0104715	CF_vs_WT	02_pEC1
CG44153	6.46084e-07	1.24206	0.262	0.118	0.0106572	CF_vs_WT	02_pEC1
CG32071	6.64616e-07	4.22325	0.07	0	0.0109628	CF_vs_WT	02_pEC1
Btk29A	6.67756e-07	0.762129	0.439	0.259	0.0110146	CF_vs_WT	02_pEC1
KrT95D	6.67972e-07	-0.603793	0.626	0.738	0.0110182	CF_vs_WT	02_pEC1
pdm2	7.12381e-07	0.881742	0.548	0.362	0.0117507	CF_vs_WT	02_pEC1
Frl	7.40686e-07	-0.88649	0.577	0.65	0.0122176	CF_vs_WT	02_pEC1
pinta	7.48435e-07	0.849249	0.499	0.326	0.0123454	CF_vs_WT	02_pEC1
RpS19a	7.72327e-07	-0.608869	0.678	0.753	0.0127395	CF_vs_WT	02_pEC1
Nhe3	7.7656e-07	0.64227	0.66	0.479	0.0128094	CF_vs_WT	02_pEC1
Sirt4	7.78166e-07	2.18149	0.135	0.032	0.0128359	CF_vs_WT	02_pEC1
hpRNA:CR32207	8.34342e-07	3.07315	0.096	0.012	0.0137625	CF_vs_WT	02_pEC1
Timp	8.34519e-07	-2.04868	0.026	0.121	0.0137654	CF_vs_WT	02_pEC1
ninaD	9.27792e-07	-1.67034	0.101	0.232	0.0153039	CF_vs_WT	02_pEC1
CG10477	9.50975e-07	2.11071	0.301	0.156	0.0156863	CF_vs_WT	02_pEC1
CG6218	9.76047e-07	0.600772	0.527	0.326	0.0160999	CF_vs_WT	02_pEC1
LysX	1.00339e-06	4.23611	0.075	0.003	0.0165509	CF_vs_WT	02_pEC1
dpr21	1.03286e-06	0.834887	0.431	0.265	0.017037	CF_vs_WT	02_pEC1
CG10562	1.07478e-06	0.70685	0.558	0.388	0.0177285	CF_vs_WT	02_pEC1
CG5973	1.25052e-06	0.659966	0.748	0.618	0.0206273	CF_vs_WT	02_pEC1
Act79B	1.2553e-06	-1.48868	0.125	0.262	0.0207061	CF_vs_WT	02_pEC1
CG34112	1.27985e-06	0.531821	0.61	0.409	0.0211112	CF_vs_WT	02_pEC1
ABCB7	1.29212e-06	0.536155	0.613	0.447	0.0213135	CF_vs_WT	02_pEC1
COX8	1.32556e-06	1.0409	0.299	0.15	0.0218651	CF_vs_WT	02_pEC1
hpRNA:CR33940	1.41628e-06	1.62152	0.192	0.071	0.0233616	CF_vs_WT	02_pEC1
drd	1.47108e-06	3.02072	0.094	0.012	0.0242654	CF_vs_WT	02_pEC1
Pdi	1.55222e-06	0.639815	0.691	0.553	0.0256038	CF_vs_WT	02_pEC1
Sfxn2	1.59534e-06	1.27025	0.226	0.094	0.0263151	CF_vs_WT	02_pEC1
nonC	1.78651e-06	-0.677083	0.673	0.735	0.0294685	CF_vs_WT	02_pEC1
MCPH1	1.84848e-06	-0.583075	0.795	0.812	0.0304907	CF_vs_WT	02_pEC1
FucTC	1.88422e-06	-1.3589	0.166	0.303	0.0310802	CF_vs_WT	02_pEC1
ogre	1.90638e-06	-1.81416	0.055	0.162	0.0314457	CF_vs_WT	02_pEC1
lost	1.9433e-06	-0.600616	0.706	0.747	0.0320547	CF_vs_WT	02_pEC1
CG5335	1.99439e-06	0.723833	0.431	0.265	0.0328975	CF_vs_WT	02_pEC1
Octbeta2R	2.08602e-06	-4.93879	0.005	0.071	0.0344089	CF_vs_WT	02_pEC1
CG32428	2.18748e-06	0.677513	0.564	0.388	0.0360826	CF_vs_WT	02_pEC1
alpha-Est10	2.2324e-06	1.19685	0.361	0.206	0.0368235	CF_vs_WT	02_pEC1
Ac76E	2.26468e-06	-1.31763	0.145	0.282	0.0373558	CF_vs_WT	02_pEC1
CG15254	2.30781e-06	-2.54338	0.016	0.094	0.0380673	CF_vs_WT	02_pEC1
RNASEK	2.38853e-06	0.629489	0.436	0.274	0.0393988	CF_vs_WT	02_pEC1
GstT1	2.63362e-06	0.606667	0.421	0.247	0.0434415	CF_vs_WT	02_pEC1
AdamTS-B	2.74842e-06	1.12014	0.265	0.124	0.0453352	CF_vs_WT	02_pEC1
ATPsynD	2.7506e-06	0.56456	0.556	0.382	0.0453711	CF_vs_WT	02_pEC1
CG13887	2.81138e-06	0.548147	0.574	0.385	0.0463736	CF_vs_WT	02_pEC1
GstO2	2.82584e-06	0.712287	0.364	0.2	0.0466123	CF_vs_WT	02_pEC1
CG30082	2.85642e-06	3.5779	0.07	0.003	0.0471167	CF_vs_WT	02_pEC1
kuz	3.16423e-06	-0.521736	0.823	0.838	0.052194	CF_vs_WT	02_pEC1
CG10910	3.49868e-06	1.15193	0.226	0.094	0.0577107	CF_vs_WT	02_pEC1
sdk	3.68947e-06	0.507162	0.709	0.553	0.0608579	CF_vs_WT	02_pEC1
elB	3.77735e-06	-0.518937	0.797	0.865	0.0623075	CF_vs_WT	02_pEC1
CG6638	3.91461e-06	1.01894	0.369	0.212	0.0645714	CF_vs_WT	02_pEC1
p38a	3.96181e-06	-1.24325	0.216	0.35	0.0653501	CF_vs_WT	02_pEC1
Npc2d	4.11154e-06	-0.705983	0.61	0.712	0.0678199	CF_vs_WT	02_pEC1
CG2811	4.25573e-06	0.69297	0.421	0.253	0.0701982	CF_vs_WT	02_pEC1
lncRNA:CR45805	4.33904e-06	-1.79326	0.049	0.15	0.0715724	CF_vs_WT	02_pEC1
CG5810	4.40736e-06	-1.2929	0.229	0.356	0.0726995	CF_vs_WT	02_pEC1
CG3301	4.53733e-06	0.994971	0.283	0.144	0.0748433	CF_vs_WT	02_pEC1
CG7631	4.97791e-06	0.771142	0.442	0.276	0.0821107	CF_vs_WT	02_pEC1
zfh2	5.60996e-06	-2.06074	0.112	0.229	0.0925362	CF_vs_WT	02_pEC1
apt	5.78683e-06	-1.7109	0.13	0.253	0.0954537	CF_vs_WT	02_pEC1
Bet1	6.3221e-06	1.16064	0.236	0.109	0.104283	CF_vs_WT	02_pEC1
SdhD	6.70632e-06	1.51484	0.169	0.062	0.110621	CF_vs_WT	02_pEC1
CG31019	6.81879e-06	-3.95101	0.003	0.059	0.112476	CF_vs_WT	02_pEC1
Rab32	6.81902e-06	-0.546666	0.73	0.756	0.11248	CF_vs_WT	02_pEC1
CG14431	6.95693e-06	-1.41766	0.119	0.241	0.114754	CF_vs_WT	02_pEC1
scramb1	6.96193e-06	-1.0122	0.268	0.394	0.114837	CF_vs_WT	02_pEC1
CG1358	6.96654e-06	-0.661322	0.696	0.741	0.114913	CF_vs_WT	02_pEC1
Rox8	7.05003e-06	-0.593179	0.842	0.8	0.11629	CF_vs_WT	02_pEC1
rau	7.39542e-06	-3.58585	0.021	0.097	0.121987	CF_vs_WT	02_pEC1
gny	7.61644e-06	0.549185	0.629	0.441	0.125633	CF_vs_WT	02_pEC1
CG10960	7.81492e-06	-1.15355	0.421	0.553	0.128907	CF_vs_WT	02_pEC1
asRNA:CR45999	8.03229e-06	0.568249	0.631	0.476	0.132493	CF_vs_WT	02_pEC1
CG18788	8.11924e-06	-1.61238	0.117	0.235	0.133927	CF_vs_WT	02_pEC1
lawc	8.29189e-06	0.58491	0.457	0.288	0.136775	CF_vs_WT	02_pEC1
GstE3	8.38335e-06	0.516447	0.81	0.638	0.138283	CF_vs_WT	02_pEC1
lncRNA:CR46041	8.5384e-06	2.10722	0.112	0.026	0.140841	CF_vs_WT	02_pEC1
ATP8B	8.57415e-06	-2.43278	0.078	0.182	0.141431	CF_vs_WT	02_pEC1
tgy	8.64842e-06	0.640864	0.525	0.359	0.142656	CF_vs_WT	02_pEC1
lncRNA:CR44268	9.61801e-06	1.10188	0.156	0.053	0.158649	CF_vs_WT	02_pEC1
CG12171	9.80463e-06	0.942035	0.296	0.159	0.161727	CF_vs_WT	02_pEC1
Traf6	9.82776e-06	0.869953	0.21	0.091	0.162109	CF_vs_WT	02_pEC1
CG8312	9.95506e-06	-0.532	0.748	0.782	0.164209	CF_vs_WT	02_pEC1
crq	9.97414e-06	0.61222	0.616	0.456	0.164523	CF_vs_WT	02_pEC1
asRNA:CR44019	1.06021e-05	1.36871	0.21	0.094	0.174881	CF_vs_WT	02_pEC1
Jon66Ci	1.07743e-05	1.01833	0.197	0.082	0.177722	CF_vs_WT	02_pEC1
CG18404	1.12692e-05	0.822368	0.564	0.379	0.185886	CF_vs_WT	02_pEC1
CG32512	1.23061e-05	0.57294	0.665	0.535	0.20299	CF_vs_WT	02_pEC1
CG8814	1.26126e-05	0.716898	0.317	0.171	0.208045	CF_vs_WT	02_pEC1
AdSS	1.29127e-05	-0.514203	0.842	0.85	0.212995	CF_vs_WT	02_pEC1
mtg	1.31102e-05	-1.52201	0.062	0.162	0.216253	CF_vs_WT	02_pEC1
Rack1	1.38366e-05	-0.542319	0.743	0.759	0.228235	CF_vs_WT	02_pEC1
CG42566	1.42331e-05	-1.85281	0.07	0.171	0.234775	CF_vs_WT	02_pEC1
Vha14-1	1.42382e-05	0.744076	0.345	0.194	0.23486	CF_vs_WT	02_pEC1
cathD	1.48296e-05	0.793352	0.442	0.294	0.244613	CF_vs_WT	02_pEC1
Prosalpha2	1.48404e-05	0.625528	0.379	0.215	0.244793	CF_vs_WT	02_pEC1
RpS17	1.48774e-05	-0.663964	0.512	0.594	0.245402	CF_vs_WT	02_pEC1
plh	1.49677e-05	1.79758	0.094	0.018	0.246892	CF_vs_WT	02_pEC1
CG16854	1.52508e-05	-2.21943	0.026	0.103	0.251562	CF_vs_WT	02_pEC1
LManI	1.52565e-05	-0.961961	0.582	0.656	0.251656	CF_vs_WT	02_pEC1
Rab2	1.54125e-05	0.589905	0.535	0.376	0.254229	CF_vs_WT	02_pEC1
RpL29	1.60685e-05	-0.654473	0.592	0.647	0.26505	CF_vs_WT	02_pEC1
Gld2	1.61428e-05	-3.17808	0.023	0.097	0.266275	CF_vs_WT	02_pEC1
Rpn6	1.68197e-05	0.705703	0.377	0.226	0.27744	CF_vs_WT	02_pEC1
CG13086	1.68679e-05	1.17204	0.221	0.103	0.278235	CF_vs_WT	02_pEC1
Ttd14	1.79098e-05	-0.523312	0.935	0.921	0.295422	CF_vs_WT	02_pEC1
CG15199	1.82151e-05	1.66107	0.081	0.012	0.300459	CF_vs_WT	02_pEC1
CG16965	1.82435e-05	0.797618	0.434	0.285	0.300926	CF_vs_WT	02_pEC1
CG31955	1.87984e-05	-1.41277	0.104	0.215	0.31008	CF_vs_WT	02_pEC1
Echs1	1.88477e-05	0.522221	0.605	0.462	0.310893	CF_vs_WT	02_pEC1
toc	1.93967e-05	-0.579493	0.613	0.682	0.319948	CF_vs_WT	02_pEC1
CG9132	1.97359e-05	0.634766	0.392	0.238	0.325544	CF_vs_WT	02_pEC1
Gyc88E	2.01387e-05	3.28744	0.06	0.003	0.332188	CF_vs_WT	02_pEC1
ox	2.15013e-05	0.545952	0.54	0.365	0.354664	CF_vs_WT	02_pEC1
CG2865	2.35675e-05	-0.613433	0.616	0.694	0.388746	CF_vs_WT	02_pEC1
CG34357	2.37006e-05	-2.85936	0.013	0.076	0.390942	CF_vs_WT	02_pEC1
Prosbeta7	2.40471e-05	1.11626	0.187	0.076	0.396657	CF_vs_WT	02_pEC1
Rel	2.41937e-05	-0.650345	0.504	0.585	0.399075	CF_vs_WT	02_pEC1
Shmt	2.42372e-05	0.670288	0.361	0.221	0.399793	CF_vs_WT	02_pEC1
CG17192	2.57522e-05	-2.72379	0.026	0.1	0.424783	CF_vs_WT	02_pEC1
smp-30	2.6191e-05	0.616877	0.395	0.238	0.43202	CF_vs_WT	02_pEC1
Vps2	2.64834e-05	0.57557	0.356	0.206	0.436843	CF_vs_WT	02_pEC1
dnd	2.73091e-05	0.59833	0.496	0.329	0.450463	CF_vs_WT	02_pEC1
wde	2.97544e-05	-0.810598	0.416	0.518	0.490799	CF_vs_WT	02_pEC1
ebo	3.02221e-05	0.500339	0.512	0.347	0.498514	CF_vs_WT	02_pEC1
CG9934	3.04463e-05	0.538318	0.501	0.347	0.502212	CF_vs_WT	02_pEC1
amn	3.10467e-05	0.823894	0.309	0.174	0.512115	CF_vs_WT	02_pEC1
Atxn7	3.16442e-05	0.904032	0.301	0.174	0.521971	CF_vs_WT	02_pEC1
ppk6	3.1812e-05	-2.79603	0.029	0.103	0.524739	CF_vs_WT	02_pEC1
Ripalpha	3.24075e-05	0.738137	0.281	0.147	0.534561	CF_vs_WT	02_pEC1
sta	3.30671e-05	-0.545725	0.748	0.756	0.545442	CF_vs_WT	02_pEC1
lncRNA:CR43836	3.38722e-05	0.618164	0.439	0.288	0.558722	CF_vs_WT	02_pEC1
ND-AGGG	3.44037e-05	0.751804	0.294	0.162	0.567489	CF_vs_WT	02_pEC1
SCaMC	3.44926e-05	-0.551707	0.743	0.762	0.568956	CF_vs_WT	02_pEC1
CG1648	3.50749e-05	-2.31023	0.036	0.115	0.57856	CF_vs_WT	02_pEC1
ImpL2	3.5959e-05	2.8374	0.07	0.009	0.593143	CF_vs_WT	02_pEC1
robo2	3.64075e-05	-2.21379	0.099	0.197	0.600542	CF_vs_WT	02_pEC1
CG3036	3.66028e-05	-2.16209	0.153	0.262	0.603763	CF_vs_WT	02_pEC1
cnn	3.66946e-05	1.15247	0.197	0.088	0.605277	CF_vs_WT	02_pEC1
CG34423	3.72595e-05	-1.94097	0.042	0.124	0.614596	CF_vs_WT	02_pEC1
CG5728	3.84024e-05	-1.46336	0.106	0.215	0.633447	CF_vs_WT	02_pEC1
CG16985	3.89666e-05	1.19357	0.184	0.082	0.642754	CF_vs_WT	02_pEC1
CG14500	3.98538e-05	1.73251	0.088	0.018	0.657388	CF_vs_WT	02_pEC1
RpL39	4.05251e-05	-0.677741	0.621	0.685	0.668462	CF_vs_WT	02_pEC1
DCTN6-p27	4.08571e-05	0.720153	0.242	0.118	0.673938	CF_vs_WT	02_pEC1
CG43394	4.59103e-05	0.551976	0.306	0.174	0.757291	CF_vs_WT	02_pEC1
ADD1	4.60147e-05	-1.00148	0.348	0.444	0.759012	CF_vs_WT	02_pEC1
Nc73EF	4.62099e-05	-0.602789	0.719	0.765	0.762232	CF_vs_WT	02_pEC1
lncRNA:CR43241	4.63163e-05	0.911223	0.205	0.094	0.763987	CF_vs_WT	02_pEC1
rols	4.75086e-05	-0.5662	0.758	0.776	0.783655	CF_vs_WT	02_pEC1
CTPsyn	4.80659e-05	-0.850439	0.301	0.426	0.792846	CF_vs_WT	02_pEC1
CG15739	4.83601e-05	0.505416	0.686	0.526	0.797699	CF_vs_WT	02_pEC1
Mctp	4.99892e-05	-1.99611	0.081	0.174	0.824572	CF_vs_WT	02_pEC1
CG9265	5.04039e-05	0.835002	0.184	0.079	0.831412	CF_vs_WT	02_pEC1
TfIIA-S	5.09559e-05	0.587113	0.366	0.218	0.840517	CF_vs_WT	02_pEC1
RpS10b	5.15277e-05	-0.633445	0.629	0.656	0.84995	CF_vs_WT	02_pEC1
CG32801	5.26124e-05	1.84489	0.081	0.015	0.867842	CF_vs_WT	02_pEC1
CG6484	5.40149e-05	-1.28309	0.255	0.362	0.890976	CF_vs_WT	02_pEC1
mgl	5.5027e-05	-1.87455	0.158	0.265	0.907671	CF_vs_WT	02_pEC1
Rab40	5.56104e-05	0.833335	0.343	0.209	0.917294	CF_vs_WT	02_pEC1
CG8009	5.95176e-05	0.708311	0.242	0.124	0.981743	CF_vs_WT	02_pEC1
Ras85D	6.01241e-05	-0.691534	0.543	0.6	0.991747	CF_vs_WT	02_pEC1
asRNA:CR44961	6.32077e-05	1.47632	0.086	0.018	1	CF_vs_WT	02_pEC1
lncRNA:CR46472	6.59162e-05	-1.04077	0.275	0.391	1	CF_vs_WT	02_pEC1
CG33514	6.64005e-05	0.575758	0.501	0.353	1	CF_vs_WT	02_pEC1
del	6.6917e-05	-1.0948	0.156	0.274	1	CF_vs_WT	02_pEC1
Rbfox1	6.79999e-05	-2.5634	0.114	0.209	1	CF_vs_WT	02_pEC1
laza	6.88437e-05	-1.53351	0.114	0.215	1	CF_vs_WT	02_pEC1
asRNA:CR46269	7.09386e-05	-2.00945	0.06	0.147	1	CF_vs_WT	02_pEC1
Reg-2	7.11049e-05	1.4366	0.179	0.082	1	CF_vs_WT	02_pEC1
CG11158	7.37649e-05	0.50937	0.47	0.326	1	CF_vs_WT	02_pEC1
CG9967	7.74903e-05	-0.640954	0.566	0.6	1	CF_vs_WT	02_pEC1
CG10494	8.06489e-05	1.18372	0.109	0.032	1	CF_vs_WT	02_pEC1
CG9628	8.19246e-05	-3.15829	0.023	0.088	1	CF_vs_WT	02_pEC1
CG46339	8.63491e-05	-0.527637	0.769	0.815	1	CF_vs_WT	02_pEC1
c11.1	8.78154e-05	0.573689	0.434	0.294	1	CF_vs_WT	02_pEC1
Ugt301D1	8.87661e-05	2.18909	0.151	0.062	1	CF_vs_WT	02_pEC1
CG32641	9.2169e-05	2.51963	0.052	0.003	1	CF_vs_WT	02_pEC1
CG9672	9.26806e-05	0.728181	0.21	0.103	1	CF_vs_WT	02_pEC1
CG1979	0.000102827	-1.22216	0.216	0.324	1	CF_vs_WT	02_pEC1
CG32054	0.000107127	0.528047	0.694	0.565	1	CF_vs_WT	02_pEC1
dysf	0.000109751	-5.78949	0	0.038	1	CF_vs_WT	02_pEC1
CG5892	0.000109751	-5.53557	0	0.038	1	CF_vs_WT	02_pEC1
asRNA:CR45528	0.000112386	2.39866	0.075	0.015	1	CF_vs_WT	02_pEC1
CG7747	0.000112595	1.7634	0.119	0.041	1	CF_vs_WT	02_pEC1
CG11444	0.00011283	0.711726	0.192	0.088	1	CF_vs_WT	02_pEC1
CNBP	0.000116577	-0.594017	0.639	0.659	1	CF_vs_WT	02_pEC1
Apl	0.000118942	-2.6753	0.021	0.082	1	CF_vs_WT	02_pEC1
lncRNA:CR44417	0.000122299	0.619387	0.356	0.221	1	CF_vs_WT	02_pEC1
Ir25a	0.000123651	-1.77709	0.057	0.138	1	CF_vs_WT	02_pEC1
msi	0.000125706	-0.954319	0.042	0.118	1	CF_vs_WT	02_pEC1
CkIIalpha-i3	0.000131178	-1.19721	0.151	0.256	1	CF_vs_WT	02_pEC1
ScsbetaG	0.000131439	0.635326	0.281	0.159	1	CF_vs_WT	02_pEC1
CG14907	0.0001317	1.07083	0.257	0.15	1	CF_vs_WT	02_pEC1
Cyp4d14	0.000133305	-0.867744	0.457	0.541	1	CF_vs_WT	02_pEC1
CG32700	0.000133319	0.823771	0.161	0.068	1	CF_vs_WT	02_pEC1
CG30069	0.000135993	-0.573049	0.694	0.718	1	CF_vs_WT	02_pEC1
lncRNA:CR44811	0.00013654	0.936004	0.169	0.074	1	CF_vs_WT	02_pEC1
Ugt35C1	0.000136625	0.776149	0.356	0.229	1	CF_vs_WT	02_pEC1
mrva	0.000137619	0.506264	0.579	0.418	1	CF_vs_WT	02_pEC1
Ag5r2	0.000139448	0.565506	0.592	0.429	1	CF_vs_WT	02_pEC1
lncRNA:CR46123	0.000143704	-3.5214	0.003	0.044	1	CF_vs_WT	02_pEC1
CG6012	0.000144516	-3.37367	0.003	0.044	1	CF_vs_WT	02_pEC1
CG7497	0.000146013	1.65223	0.132	0.05	1	CF_vs_WT	02_pEC1
GstE6	0.000146539	0.801198	0.262	0.147	1	CF_vs_WT	02_pEC1
Prosbeta6	0.000146971	1.13419	0.143	0.056	1	CF_vs_WT	02_pEC1
CG32302	0.000147301	2.68804	0.049	0.003	1	CF_vs_WT	02_pEC1
CG12947	0.000150111	-1.98142	0.031	0.1	1	CF_vs_WT	02_pEC1
ClC-b	0.000150233	0.881162	0.192	0.091	1	CF_vs_WT	02_pEC1
GlcAT-P	0.000154412	-3.92009	0.01	0.062	1	CF_vs_WT	02_pEC1
Ttc30	0.000154607	-2.49575	0.003	0.044	1	CF_vs_WT	02_pEC1
Strn-Mlck	0.00016524	0.567532	0.343	0.215	1	CF_vs_WT	02_pEC1
GstE8	0.000166018	1.0044	0.203	0.1	1	CF_vs_WT	02_pEC1
esg	0.000166368	-2.22298	0.036	0.106	1	CF_vs_WT	02_pEC1
ND-B14	0.000169734	0.518407	0.382	0.247	1	CF_vs_WT	02_pEC1
Tmhs	0.000169863	-1.78067	0.018	0.076	1	CF_vs_WT	02_pEC1
Ccm3	0.000171508	0.519222	0.426	0.282	1	CF_vs_WT	02_pEC1
Nap1	0.000175389	-0.695062	0.408	0.515	1	CF_vs_WT	02_pEC1
Slmap	0.000185461	-0.685415	0.519	0.591	1	CF_vs_WT	02_pEC1
asRNA:CR45129	0.000189222	0.90683	0.192	0.094	1	CF_vs_WT	02_pEC1
gb	0.0001898	-1.30813	0.135	0.235	1	CF_vs_WT	02_pEC1
Gba1a	0.000191585	0.711104	0.608	0.521	1	CF_vs_WT	02_pEC1
CG13185	0.000193396	-1.0505	0.356	0.45	1	CF_vs_WT	02_pEC1
ed	0.000196596	-1.96142	0.052	0.129	1	CF_vs_WT	02_pEC1
lncRNA:CR46474	0.000199824	-1.39163	0.039	0.112	1	CF_vs_WT	02_pEC1
CG43218	0.00020294	2.23437	0.055	0.006	1	CF_vs_WT	02_pEC1
CG7839	0.000203034	-1.12974	0.182	0.282	1	CF_vs_WT	02_pEC1
CG12355	0.000208071	-1.10298	0.171	0.274	1	CF_vs_WT	02_pEC1
CG9953	0.000212028	0.882034	0.166	0.074	1	CF_vs_WT	02_pEC1
drosha	0.000214664	0.929781	0.218	0.115	1	CF_vs_WT	02_pEC1
bgm	0.00021491	-1.27773	0.177	0.279	1	CF_vs_WT	02_pEC1
qin	0.00021582	1.19351	0.244	0.141	1	CF_vs_WT	02_pEC1
Trx-2	0.000216327	0.563771	0.616	0.488	1	CF_vs_WT	02_pEC1
Prx2540-1	0.000216564	0.958905	0.182	0.085	1	CF_vs_WT	02_pEC1
CG8950	0.000217891	1.5164	0.112	0.038	1	CF_vs_WT	02_pEC1
mth	0.000222444	0.546788	0.281	0.162	1	CF_vs_WT	02_pEC1
Gfat1	0.000223184	0.631958	0.252	0.141	1	CF_vs_WT	02_pEC1
Adgf-A2	0.0002244	0.792598	0.325	0.206	1	CF_vs_WT	02_pEC1
LanA	0.000231655	-2.01644	0.026	0.088	1	CF_vs_WT	02_pEC1
CG5704	0.000232988	0.634819	0.255	0.144	1	CF_vs_WT	02_pEC1
CG13293	0.000233309	1.23639	0.145	0.062	1	CF_vs_WT	02_pEC1
asRNA:CR45944	0.000238474	3.34607	0.039	0	1	CF_vs_WT	02_pEC1
lncRNA:CR45156	0.000240231	1.18236	0.094	0.026	1	CF_vs_WT	02_pEC1
CG10395	0.000244428	0.683911	0.338	0.215	1	CF_vs_WT	02_pEC1
CG9903	0.000244445	1.41837	0.203	0.109	1	CF_vs_WT	02_pEC1
TAF1B	0.000249379	-1.1185	0.127	0.226	1	CF_vs_WT	02_pEC1
CG31717	0.000250375	0.719953	0.21	0.109	1	CF_vs_WT	02_pEC1
CG17162	0.000255024	0.536023	0.475	0.338	1	CF_vs_WT	02_pEC1
dpr10	0.00025764	-3.24062	0.01	0.059	1	CF_vs_WT	02_pEC1
CG13793	0.000271332	-1.90281	0.013	0.065	1	CF_vs_WT	02_pEC1
pros	0.000271389	-4.58887	0.003	0.041	1	CF_vs_WT	02_pEC1
danr	0.000271968	-3.45931	0.008	0.053	1	CF_vs_WT	02_pEC1
Est-Q	0.000278331	0.867875	0.288	0.179	1	CF_vs_WT	02_pEC1
CG44013	0.000280396	1.77767	0.091	0.026	1	CF_vs_WT	02_pEC1
asRNA:CR45028	0.000291549	2.02109	0.075	0.018	1	CF_vs_WT	02_pEC1
Akr1B	0.000294954	0.675208	0.538	0.406	1	CF_vs_WT	02_pEC1
Spt-I	0.000296134	0.619973	0.229	0.121	1	CF_vs_WT	02_pEC1
RpL11	0.00029974	-0.518729	0.712	0.732	1	CF_vs_WT	02_pEC1
Tet	0.000307693	-0.585767	0.99	0.974	1	CF_vs_WT	02_pEC1
CG12483	0.000309951	-1.45299	0.075	0.156	1	CF_vs_WT	02_pEC1
Ho	0.000316041	0.782222	0.231	0.126	1	CF_vs_WT	02_pEC1
Vps37B	0.000316397	0.62085	0.27	0.153	1	CF_vs_WT	02_pEC1
rnh1	0.000322326	0.628175	0.223	0.121	1	CF_vs_WT	02_pEC1
CG12868	0.000322628	0.752264	0.327	0.215	1	CF_vs_WT	02_pEC1
twr	0.000336081	0.852464	0.208	0.109	1	CF_vs_WT	02_pEC1
LanB1	0.000343085	-2.22271	0.031	0.094	1	CF_vs_WT	02_pEC1
CG11417	0.000364255	-1.28935	0.104	0.194	1	CF_vs_WT	02_pEC1
Jon99Ciii	0.000370364	-1.31347	0.483	0.526	1	CF_vs_WT	02_pEC1
lncRNA:CR44430	0.000380949	-4.25629	0	0.032	1	CF_vs_WT	02_pEC1
Rsph3	0.000389309	3.53835	0.036	0	1	CF_vs_WT	02_pEC1
CG33965	0.000392739	0.591688	0.403	0.271	1	CF_vs_WT	02_pEC1
CG32713	0.000393209	-0.965808	0.055	0.132	1	CF_vs_WT	02_pEC1
CG8249	0.000400371	0.704965	0.205	0.109	1	CF_vs_WT	02_pEC1
CG14219	0.000412562	-0.870892	0.403	0.497	1	CF_vs_WT	02_pEC1
CG13794	0.000419836	-1.72236	0.055	0.126	1	CF_vs_WT	02_pEC1
CG42340	0.000422681	-0.699407	0.46	0.532	1	CF_vs_WT	02_pEC1
Acbp6	0.000451811	1.22384	0.132	0.056	1	CF_vs_WT	02_pEC1
CG11825	0.000474569	-2.8459	0.01	0.056	1	CF_vs_WT	02_pEC1
CG33288	0.000497403	1.69431	0.096	0.032	1	CF_vs_WT	02_pEC1
CG32055	0.000498364	-3.53089	0.003	0.038	1	CF_vs_WT	02_pEC1
ect	0.000501495	-3.19848	0.008	0.05	1	CF_vs_WT	02_pEC1
CG44085	0.00050512	-1.66802	0.034	0.097	1	CF_vs_WT	02_pEC1
EloC	0.000508093	0.643112	0.187	0.094	1	CF_vs_WT	02_pEC1
Ggt-1	0.000513531	-1.87662	0.117	0.203	1	CF_vs_WT	02_pEC1
Alas	0.000523804	0.603199	0.322	0.203	1	CF_vs_WT	02_pEC1
Pepck2	0.000524745	-1.53476	0.01	0.056	1	CF_vs_WT	02_pEC1
GstO3	0.00052921	-0.850847	0.486	0.55	1	CF_vs_WT	02_pEC1
CG15879	0.000558107	-0.982404	0.371	0.471	1	CF_vs_WT	02_pEC1
Sf3b6	0.000568411	1.20295	0.101	0.035	1	CF_vs_WT	02_pEC1
lncRNA:CR44042	0.000568967	1.32751	0.114	0.044	1	CF_vs_WT	02_pEC1
Mes2	0.000580019	-2.356	0.021	0.074	1	CF_vs_WT	02_pEC1
eIF4E1	0.000582232	-0.581572	0.551	0.618	1	CF_vs_WT	02_pEC1
CG1814	0.000583274	0.568354	0.478	0.356	1	CF_vs_WT	02_pEC1
CG34384	0.000589121	3.03636	0.042	0.003	1	CF_vs_WT	02_pEC1
CG2846	0.000590479	0.594679	0.442	0.332	1	CF_vs_WT	02_pEC1
CG9119	0.000595029	0.924945	0.203	0.109	1	CF_vs_WT	02_pEC1
CG3223	0.000602325	1.07304	0.161	0.079	1	CF_vs_WT	02_pEC1
Cpsf100	0.000615968	0.823479	0.158	0.074	1	CF_vs_WT	02_pEC1
Root	0.000619464	1.98441	0.055	0.009	1	CF_vs_WT	02_pEC1
Def	0.000636027	4.03813	0.034	0	1	CF_vs_WT	02_pEC1
Nna1	0.000636812	0.671227	0.249	0.147	1	CF_vs_WT	02_pEC1
CG12560	0.000653912	0.714561	0.262	0.159	1	CF_vs_WT	02_pEC1
fal	0.000656522	0.592048	0.249	0.144	1	CF_vs_WT	02_pEC1
Cyp12c1	0.000672894	0.587761	0.218	0.118	1	CF_vs_WT	02_pEC1
lncRNA:CR46258	0.000673933	-2.81727	0.013	0.059	1	CF_vs_WT	02_pEC1
SrpRbeta	0.000679137	0.504921	0.299	0.185	1	CF_vs_WT	02_pEC1
pen-2	0.000681154	1.86057	0.075	0.021	1	CF_vs_WT	02_pEC1
Pbgs	0.00068448	1.06159	0.138	0.062	1	CF_vs_WT	02_pEC1
CG11583	0.000699056	-1.63466	0.042	0.106	1	CF_vs_WT	02_pEC1
CG9555	0.00069985	-0.768637	0.338	0.432	1	CF_vs_WT	02_pEC1
Ugt303B1	0.000712637	-0.540463	0.605	0.635	1	CF_vs_WT	02_pEC1
boi	0.000727977	-2.04977	0.055	0.124	1	CF_vs_WT	02_pEC1
Uch	0.000738547	0.793427	0.153	0.071	1	CF_vs_WT	02_pEC1
CG6465	0.000744863	1.66512	0.075	0.021	1	CF_vs_WT	02_pEC1
CG10465	0.000746282	0.672137	0.301	0.191	1	CF_vs_WT	02_pEC1
N	0.000764272	-1.54204	0.086	0.165	1	CF_vs_WT	02_pEC1
CG1354	0.000778499	-0.638715	0.53	0.576	1	CF_vs_WT	02_pEC1
Oseg4	0.000792998	0.505332	0.525	0.388	1	CF_vs_WT	02_pEC1
Ugt303B2	0.000814977	-0.763095	0.278	0.374	1	CF_vs_WT	02_pEC1
CG7768	0.000843297	-2.41946	0.01	0.053	1	CF_vs_WT	02_pEC1
Dronc	0.000843328	0.602449	0.268	0.159	1	CF_vs_WT	02_pEC1
SelT	0.000856607	0.947347	0.174	0.091	1	CF_vs_WT	02_pEC1
CG8219	0.000861627	-2.14959	0.01	0.053	1	CF_vs_WT	02_pEC1
CG11752	0.000904457	1.3458	0.106	0.041	1	CF_vs_WT	02_pEC1
CG43163	0.000905788	-1.56391	0.06	0.129	1	CF_vs_WT	02_pEC1
Peritrophin-15a	0.000917155	0.866933	0.366	0.25	1	CF_vs_WT	02_pEC1
Mal-A2	0.000923554	0.642135	0.218	0.121	1	CF_vs_WT	02_pEC1
Cht4	0.000931851	1.28324	0.112	0.044	1	CF_vs_WT	02_pEC1
Tre1	0.000946104	-1.50824	0.109	0.191	1	CF_vs_WT	02_pEC1
CG8314	0.000947043	0.604328	0.257	0.159	1	CF_vs_WT	02_pEC1
Cyp311a1	0.000960729	-0.622222	0.59	0.624	1	CF_vs_WT	02_pEC1
ProRS-m	0.000964153	-2.62744	0.008	0.047	1	CF_vs_WT	02_pEC1
CG12795	0.000967332	0.877571	0.203	0.112	1	CF_vs_WT	02_pEC1
rtp	0.000978266	0.955844	0.132	0.059	1	CF_vs_WT	02_pEC1
lncRNA:CR46110	0.000982866	0.932823	0.192	0.106	1	CF_vs_WT	02_pEC1
CG30344	0.000989131	0.533203	0.26	0.156	1	CF_vs_WT	02_pEC1
CG44774	0.000989213	-0.526897	0.691	0.665	1	CF_vs_WT	02_pEC1
CG14820	0.000998704	-0.887963	0.345	0.441	1	CF_vs_WT	02_pEC1
rempA	0.00100602	2.32161	0.057	0.012	1	CF_vs_WT	02_pEC1
X11Lbeta	0.0010108	1.35562	0.068	0.018	1	CF_vs_WT	02_pEC1
mRpL10	0.00102109	0.875745	0.112	0.044	1	CF_vs_WT	02_pEC1
CG10514	0.00104019	3.87032	0.031	0	1	CF_vs_WT	02_pEC1
Nse4	0.00104299	0.971602	0.14	0.065	1	CF_vs_WT	02_pEC1
CG9825	0.0010492	-0.9442	0.275	0.368	1	CF_vs_WT	02_pEC1
CG43675	0.00107247	0.79618	0.153	0.074	1	CF_vs_WT	02_pEC1
[truncated: 18,633 more rows]
