# Supplementary material for: Cholinergic signaling modulates intestinal pathophysiology in a Drosophila model of cystic fibrosis
Source: PLoS Genet. 2026 Feb 17;22(2):e1012048. doi: 10.1371/journal.pgen.1012048 (PMC12923121; doi:10.1371/journal.pgen.1012048)
Supplement: S1 Data — (XLSX) [file pgen.1012048.s010.xlsx]

## Sheet: Fig 1A
	WT
	1.27577	0.959592	0.764636	0.7997	0.899055	1.17829	1.12296	0.997976	1.04678	1.19275	0.984186	1.05297	0.725338	1.04111	1.12047	0.719315	1.02329	1.14651	0.949312
	Exp 1			Exp 2				Exp 3						exp 4
	CFTRRNAi_Gut
	0.48804	0.597581	0.703703	0.517834	0.522361	0.608038	0.500542	0.478186	0.787348	0.759584	0.471209	0.600913	0.661392	0.436946	0.782667	0.833522	0.264716	0.506594
	pValue summary:
	Column B	CFTRRNAi_Gut
	vs.	vs.
	Column A	WT
	Mann Whitney test
	P value	<0.0001
	Exact or approximate P value?	Exact
	P value summary	****
	Significantly different (P < 0.05)?	Yes
	One- or two-tailed P value?	Two-tailed
	Sum of ranks in column A,B	520 , 183
	Mann-Whitney U	12
	Difference between medians
	Median of column A	1.023, n=19
	Median of column B	0.5600, n=18
	Difference: Actual	-0.4633
	Difference: Hodges-Lehmann	-0.4331

## Sheet: Fig 1B 
	WT
	0.932516	1.32522	1.30707	0.517081	0.94748	0.97063	1.06289	0.75513	0.800475	1.35952	1.02198	1.10708	1.45545	0.528608	0.816996	1.09187
	exp 1						exp 2					exp3
	CFTRRNAi_Gut
	2.42925	1.66623	1.50605	1.77851	1.7757	1.72644	1.4949	3.10193	2.99546	2.07786	1.67458	1.35198	1.93821	3.36364	1.44087	1.13746	2.60268
	pvalue summary
	Column B	CFTRRNAi_Gut
	vs.	vs.
	Column A	WT
	Mann Whitney test
	P value	<0.0001
	Exact or approximate P value?	Exact
	P value summary	****
	Significantly different (P < 0.05)?	Yes
	One- or two-tailed P value?	Two-tailed
	Sum of ranks in column A,B	143 , 418
	Mann-Whitney U	7
	Difference between medians
	Median of column A	0.9963, n=16
	Median of column B	1.776, n=17
	Difference: Actual	0.7794
	Difference: Hodges-Lehmann	0.839

## Sheet: Fig 1C
	WT										CftrRNAi
	1.31	0.791794	0.898203	0.787194	1.18632	1.02649	0.988304	0.820443	1.10484	1.08642	1.65929	1.65057	2.10541	2.80254	1.48357	1.72782	1.58668	1.08685	1.50944	1.818
Table Analyzed	TAG in Excreta
Column B	CF
vs.	vs.
Column A	WT
Unpaired t test with Welch's correction
P value	0.0004
P value summary	***
Significantly different (P < 0.05)?	Yes
One- or two-tailed P value?	Two-tailed
Welch-corrected t, df	t=4.826, df=11.67
How big is the difference?
Mean of column A	1
Mean of column B	1.743
Difference between means (B - A) ± SEM	0.7430 ± 0.1540
95% confidence interval	0.4065 to 1.080
R squared (eta squared)	0.6661
F test to compare variances
F, DFn, Dfd	6.583, 9, 9
P value	0.0098
P value summary	**
Significantly different (P < 0.05)?	Yes
Data analyzed
Sample size, column A	10
Sample size, column B	10

## Sheet: Fig 1 D
WT										CFTRRNAi_Gut
0.849834	1.04982	1.10034	0.987429	1.14882	0.863753	1.12227	1.15233	1.03417	0.69123	1.17267	1.30699	2.10244	1.49683	1.26979	1.24793	1.37529	1.28275	1.26211	1.50701
Table Analyzed	Protein in Excreta
Column B	CF
vs.	vs.
Column A	WT
Unpaired t test with Welch's correction
P value	0.001
P value summary	***
Significantly different (P < 0.05)?	Yes
One- or two-tailed P value?	Two-tailed
Welch-corrected t, df	t=4.120, df=14.29
How big is the difference?
Mean of column A	1
Mean of column B	1.402
Difference between means (B - A) ± SEM	0.4024 ± 0.09767
95% confidence interval	0.1933 to 0.6115
R squared (eta squared)	0.5429
F test to compare variances
F, DFn, Dfd	3.076, 9, 9
P value	0.1095
P value summary	ns
Significantly different (P < 0.05)?	No
Data analyzed
Sample size, column A	10
Sample size, column B	10

## Sheet: Fig1E
	WT
normalized to WT	0.997233	0.968806	0.968195	1.06862	1.0268	0.970351	1.00203	0.850339	1.07184	0.924119	1.08202	1.06964	0.878601	0.978997	1.06692	1.10547	0.897282	1.07273		0.922656	1.0156	1.02782	1.03392
	exp 1						exp 2						exp3						exp 4
	CFTR RNAi_GUT
normalized to WT	0.718726	0.602813	0.692928	0.589403	0.562478	0.489734	0.71256	0.757471	0.715734	0.70007	0.649624	0.661115	0.625922	0.631798	0.663659	0.542326	0.534935	0.480506	0.814235	0.643578	0.81589	0.735339	0.706124	0.562384
	pvalue summary
	Column B	CFTRRNAi_Gut
	vs.	vs.
	Column A	WT
	Mann Whitney test
	P value	<0.0001
	Exact or approximate P value?	Exact
	P value summary	****
	Significantly different (P < 0.05)?	Yes
	One- or two-tailed P value?	Two-tailed
	Sum of ranks in column A,B	781 , 300
	Mann-Whitney U	0
	Difference between medians
	Median of column A	1.009, n=22
	Median of column B	0.6554, n=24
	Difference: Actual	-0.3534
	Difference: Hodges-Lehmann	-0.3534

## Sheet: Fig 1 F
Females	WT
normalized to wt	0.963291	0.930268	0.988125	1.05335	0.99464	1.07033	0.902172	0.865404	0.979933	1.04466	1.08673	1.1211	0.788765	0.96247	1.08247	1.11309	0.92206	1.13115		0.870075	0.985862	1.0616	1.08247
	exp 1						exp2						exp3						exp4
	CFTRRNi_gut
normalized to wt	0.943658	1.12173	0.895567	1.1184	0.858088	1.11259	0.82013	0.942924	0.887459	0.780228	0.815916	0.707592	1.06671	1.03328	1.05267	1.02835	0.942884	0.852105	0.925821	0.727014	0.884612	0.70598	0.878859
	pvalue summary
	Column B	CFTRRNAi_Gut
	vs.	vs.
	Column A	Wt
	Mann Whitney test
	P value	0.0201
	Exact or approximate P value?	Exact
	P value summary	*
	Significantly different (P < 0.05)?	Yes
	One- or two-tailed P value?	Two-tailed
	Sum of ranks in column A,B	608 , 427
	Mann-Whitney U	151
	Difference between medians
	Median of column A	0.9914, n=22
	Median of column B	0.8956, n=23
	Difference: Actual	-0.09582
	Difference: Hodges-Lehmann	-0.08458

## Sheet: Fig 1G
	WT
	0.969557	1.03132	1.16374	0.936564	1.01252	0.886301	0.80573	0.991987	1.0652	1.00988	1.02656	1	1.23264	0.739057	1.26968	1.04211	0.716511			1.09861	1.0765	0.976259	1.18434	0.97499
	exp 1						exp 2						exp3						exp4
	CFTR RNAi_GUT
	0.592559	0.6806	0.535154	0.548992	0.588099	0.54307	0.489748	0.578034	0.52306	0.410196	0.542843	0.472578	0.395758	0.377727	0.379943	0.491475	0.315171	0.604999	0.245719	0.35677	0.368215	0.379785	0.33887	0.307297
	pvalue summary
	Column B	CFTRRNAi_Gut
	vs.	vs.
	Column A	Control
	Mann Whitney test
	P value	<0.0001
	Exact or approximate P value?	Exact
	P value summary	****
	Significantly different (P < 0.05)?	Yes
	One- or two-tailed P value?	Two-tailed
	Sum of ranks in column A,B	781 , 300
	Mann-Whitney U	0
	Difference between medians
	Median of column A	1.011, n=22
	Median of column B	0.4812, n=24
	Difference: Actual	-0.53
	Difference: Hodges-Lehmann	-0.5548

## Sheet: Fig 1H
	WT
	1.00531	1.02216	1.09221	0.944163	0.96744	0.968716	0.923334	1.0546	1.03508	0.995366	0.907323	1.0843	1.24584	0.9461	1.46041	1.01802	0.706384	0.623248	0.639967	1.09507	1.09127	1.03783	1.21065	0.925204
	exp1						exp2						exp3						exp4
	CFTRRNAi_Gut
	0.89399	0.80639	0.836975	0.836839	0.817733	0.860002	0.840695	0.919813	0.873066		0.915048	0.835247	0.529352	0.495045	0.679579	0.645899	0.542283	0.655829	0.573616	0.782712	0.572401	0.598147	0.605696	0.521162
	Column B	CFTRRNAi_Gut
	vs.	vs.
	Column A	WT
	Mann Whitney test
	P value	<0.0001
	Exact or approximate P value?	Exact
	P value summary	****
	Significantly different (P < 0.05)?	Yes
	One- or two-tailed P value?	Two-tailed
	Sum of ranks in column A,B	808 , 320
	Mann-Whitney U	44
	Difference between medians
	Median of column A	1.012, n=24
	Median of column B	0.7827, n=23
	Difference: Actual	-0.229
	Difference: Hodges-Lehmann	-0.2606

## Sheet: Fig 1I
	days	0	45	47	49	52	54	56	58	60	62	65	67	69	71	73	75	77	80
WT	exp1	100	100	100	100	100	100	91.6667	83.3333	50	50	50	41.6667	0	0	0	0	0	0	0
		100	100	100	100	100	100	100	91.6667	83.3333	83.3333	58.3333	41.6667	25	8.33333	0	0	0	0	0
		100	100	100	100	100	100	100	90	90	90	70	70	60	60	40	40	0	0	0
		100	100	100	100	100	100	91.6667	91.6667	91.6667	91.6667	50	33.3333	0	0	0	0	0	0	0
		100	100	100	100	100	100	100	100	100	100	66.6667	66.6667	58.3333	41.6667	41.6667	25	0	0	0
	exp2	100	100	100	100	100	100	100	100	100	100	100	100	100	100	83.3333	66.6667	25	16.6667	0
		100	100	100	100	100	100	100	100	100	100	100	100	100	90.9091	54.5455	54.5455	18.1818	0	0
		100	100	100	100	100	100	100	100	100	100	100	83.3333	83.3333	75	58.3333	41.6667	33.3333	8.33333	0
		100	100	100	100	91.6667	83.3333	83.3333	83.3333	83.3333	83.3333	75	66.6667	66.6667	66.6667	66.6667	66.6667	25	0	0
CFTR_RNAi_Gut	exp1	100	91.6667	91.6667	91.6667	91.6667	91.6667	75	50	41.6667	16.6667	0	0	0	0	0	0	0	0
		100	100	100	100	100	93.3333	93.3333	93.3333	60	53.3333	46.6667	26.6667	20	0	0	0	0	0
		100	93.3333	86.6667	86.6667	73.3333	73.3333	73.3333	66.6667	6.66667	6.66667	6.66667	0	0	0	0	0	0	0
		100	100	100	92.3077	92.3077	92.3077	92.3077	92.3077	0	0	0	0	0	0	0	0	0	0
		100	100	90.9091	90.9091	90.9091	90.9091	90.9091	54.5455	0	0	0	0	0	0	0	0	0	0
		100	92.3077	84.6154	84.6154	84.6154	84.6154	76.9231	61.5385	7.69231	7.69231	0	0	0	0	0	0	0	0
	exp2	100	100	100	100	100	100	100	100	100	92.3077	84.6154	61.5385	61.5385	46.1538	23.0769	7.69231	0	0
		100	100	100	100	100	100	100	100	100	63.6364	63.6364	45.4545	45.4545	36.3636	36.3636	9.09091	0	0
		100	100	100	100	100	93.75	93.75	93.75	75	56.25	56.25	37.5	37.5	37.5	25	0	0	0
		100	100	100	100	100	100	100	100	100	91.6667	91.6667	58.3333	41.6667	33.3333	8.33333	0	0	0
		100	100	100	100	100	100	100	100	92.3077	92.3077	92.3077	61.5385	46.1538	38.4615	15.3846	0	0	0
		100	91.6667	83.3333	83.3333	75	75	75	75	75	41.6667	41.6667	33.3333	33.3333	25	8.33333	0	0	0
Table Analyzed	Female Lifespan
Two-way ANOVA	Ordinary
Alpha	0.05
Source of Variation	% of total variation	P value	P value summary	Significant?
Interaction	3.773	<0.0001	****	Yes
Row Factor	71.51	<0.0001	****	Yes
Column Factor	5.073	<0.0001	****	Yes
ANOVA table	SS (Type III)	DF	MS	F (DFn, DFd)	P value
Interaction	26190	18	1455	F (18, 361) = 4.537	P<0.0001
Row Factor	496366	18	27576	F (18, 361) = 85.99	P<0.0001
Column Factor	35217	1	35217	F (1, 361) = 109.8	P<0.0001
Residual	115767	361	320.7
Difference between column means
Predicted (LS) mean of WT	69.51
Predicted (LS) mean of CFTRRNAi_Gut	50.53
Difference between predicted means	18.98
SE of difference	1.812
95% CI of difference	15.42 to 22.55
Data summary
Number of columns (Column Factor)	2
Number of rows (Row Factor)	19
Number of values	399

## Sheet: Fig 3C
Time	WT										CFTRRNAi
2.5	-0.0059607	-0.0682549	0.0019847	0.0019847	-0.0049565	-0.0077415	-0.00696	-0.001069	0.0107008	-0.0448125	-0.0520004	0.0164246	0.0164246	-0.0087691	0.00379159	-0.0217092	0.0132487	0.0257692	0.0489308	0.0196487
5	-0.0119822	-0.0386962	0.00046996	0.00046996	-0.0029945	-0.0078633	0.00290789	0.0200722	0.00784926	-0.0097943	-0.0356973	-0.0059257	-0.0059257	-0.0105815	0.00275548	-0.0213808	0.004766	0.00837327	0.0180702	0.0105016
7.5	-0.0066789	-0.0359578	-0.0022488	-0.0022488	-0.0022373	-0.0067261	0.0136156	-0.0032642	0.00472015	-0.0431962	-0.0474807	-0.0106823	-0.0106823	-0.0086994	0.00135534	-0.000816	0.00051752	0.00073372	0.00519063	0.00625895
10	-0.0052978	-0.0285882	-0.0033752	-0.0033752	0.00020652	-0.0064418	0.00353776	-0.0094682	-0.0039354	-0.0381321	-0.0105566	0.0155077	0.0155077	-0.0062597	0.00037524	0.00239248	-0.0018348	-0.0031179	-0.0017923	0.00641465
12.5	-0.0007679	-0.0142921	-0.0033363	-0.0033363	-0.0012735	-0.0039642	-0.0010288	-0.00503	-0.0044274	-0.0223739	0.0100643	0.00106594	0.00106594	-0.0043079	-0.0013609	-0.0010181	-0.0021342	-0.0051551	-0.0058269	0.00337859
15	0.00702136	0.00032619	-0.0051618	-0.0051618	0.00120469	-0.0013241	0.00133322	-0.0021189	-0.0080486	0.121254	0.0396439	0.00055016	0.00055016	0.00029277	-0.002005	-0.0162775	-0.0028185	-0.0065557	-0.006176	-0.0029271
17.5	-0.001486	0.0471208	0.00206238	0.00206238	0.00326989	0.00030056	-0.0035483	-0.0050777	-0.0034685	0.0300994	0.0550592	0.00937568	0.00937568	0.0016869	-0.0037412	-0.0164038	-0.0036454	-0.0036272	-0.0054971	-0.0031995
20	0.0182909	0.0430938	0.0029557	0.0029557	0.00268475	-0.0006336	-0.0082723	-0.002787	-0.0026484	-0.0183334	0.022453	0.00553601	0.00553601	0.004754	-0.002061	-0.0132963	-0.0039163	-0.0050914	-0.0074174	-0.0039002
22.5	-0.0058502	0.0453489	0.00439276	0.00439276	0.00220287	0.0319813	0.00054589	-0.0004963	-0.0025979	0.0192169	0.0420248	-0.0148085	-0.0148085	0.0129097	0.00073928	0.0452147	-0.0033603	-0.0051392	-0.0185125	-0.0149935
25	0.0127114	0.0498995	0.00225658	0.00225658	0.00189309	0.00241261	-0.0021311	0.00923911	0.00185601	0.00607161	-0.0235103	-0.0170436	-0.0170436	0.0189742	0.00015122	0.0432946	-0.0008226	-0.0061896	-0.0269696	-0.0211824
27.5	0.00464592	0.040597	0.00920888	0.00920888	0.00055072	0.00777398	0.00054589	0.0187359	0.0152304	-0.0015785	-0.107487	-0.0105677	-0.0105677	0.0210654	0.00171938	0.0519854	0.01543	0.00862792	0.0104084	0.0202715
30	0.0275165	0.0418454	0.0272693	0.0272693	0.00629883	0.0190247	0.0372357	0.0351048	0.0269519	-0.0314786	-0.0002663	-0.0046649	-0.0046649	0.0257358	-0.0002128	0.0260141	0.016656	0.00143401	0.0170616	0.0432366
32.5	0.0456913	0.0359658	0.0496021	0.0496021	0.0050253	0.0289351	0.0661047	0.0572481	0.0413357	-0.0317749	-0.106519	-0.002258	-0.002258	0.0278967	-0.0031531	0.0155802	0.0158719	-0.0050596	0.0115722	0.0614919
35	0.061325	0.0362075	0.070925	0.070925	0.00581696	0.0379113	0.090722	0.081014	0.0532087	-0.0237208	-0.0243174	0.0048483	0.0048483	0.0320791	-0.0035452	0.0242962	0.0145033	-0.0130811	0.00784802	0.0856246
37.5	0.0724841	0.0323817	0.0898788	0.0898788	0.00605789	0.0424604	0.120746	0.131218	0.0627221	-0.03261	-0.0158027	0.00966222	0.00966222	0.0367494	-0.0062614	0.0128012	0.0121652	-0.021803	0.00633506	0.106099
40	0.0765168	0.0314152	0.105803	0.105803	0.00419922	0.0473343	0.143578	0.124776	0.070772	-0.0303473	-0.0089021	0.0102353	0.0102353	0.0395377	-0.0055054	0.0791187	0.00904299	-0.0269119	0.00309576	0.121045
42.5	0.088615	0.0341939	0.126738	0.126738	0.00674629	0.0506243	0.167828	0.149067	0.0852694	-0.0295392	-0.013906	0.0103499	0.0103499	0.0416289	-0.0058414	0.0578718	0.00758882	-0.0399787	0.00212591	0.143894
45	0.0968462	0.0356034	0.146662	0.146662	0.00753795	0.0532237	0.181371	0.173023	0.09501	-0.0305628	-0.0001453	0.0105792	0.0105792	0.0468569	-0.0052813	0.0711606	0.00368249	-0.050515	-0.0053807	0.177018
47.5	0.104028	0.0352812	0.162431	0.162431	0.00798541	0.0562699	0.194598	0.199175	0.108271	-0.0347111	-0.0003874	0.0203216	0.0203216	0.0485996	-0.0028731	0.0921548	0.00060306	-0.0582659	-0.0073204	0.196052
50	0.108723	0.0325025	0.175753	0.175753	0.0110832	0.0617532	0.218743	0.218264	0.107602	-0.0423881	-0.011969	0.0191181	0.0191181	0.0529911	-0.0040772	0.143895	-0.0029326	-0.0675448	-0.0057881	0.227541
52.5	0.10911	0.030489	0.186745	0.186745	0.0114962	0.0727602	0.236799	0.238308	0.109621	-0.0429538	-0.0064809	0.0267975	0.0267975	0.0567553	-0.0071015	0.170927	-0.0064397	-0.0747546	-0.0034604	0.261677
55	0.125131	0.0164748	0.199834	0.199834	0.0146284	0.0826706	0.255275	0.294716	0.116775	0.0986542	-0.0011541	0.0282875	0.0282875	0.0598224	-0.0070175	0.162717	-0.0109163	-0.0823464	-0.0036738	0.361984
57.5	0.125131	0.0135753	0.217156	0.217156	0.0135958	0.090997	0.277898	0.283406	0.114176	0.00442845	-0.0055527	0.0238748	0.0238748	0.0629592	-0.0063735	0.142076	-0.0142951	-0.0880443	-0.0074562	0.252764
60	0.121208	0.0168372	0.233003	0.233003	0.0103948	0.0978205	0.290443	0.306265	0.114895	-0.0191684	0.0211214	0.0243332	0.0243332	0.0676295	-0.0031811	0.10269	-0.0175029	-0.0936307	-0.0079217	0.312745
62.5	0.123694	0.0146626	0.249199	0.249199	0.0101883	0.11094	0.313066	0.317575	0.119803	-0.0174983	0.00836945	0.0247917	0.0247917	0.0727879	-0.0057574	0.0895274	-0.0204112	-0.0988351	-0.0095317	0.354004
65	0.12038	0.0143807	0.260113	0.260113	0.0091901	0.10371	0.334691	0.335424	0.117355	-0.0178485	0.00284093	0.0252501	0.0252501	0.0752276	-0.0062894	0.154026	-0.0228349	-0.10283	-0.0104045	0.392539
67.5	0.122645	0.0134142	0.285048	0.285048	0.00898358	0.0871384	0.362195	0.345827	0.117873	-0.0230473	0.00538324	0.0245051	0.0245051	0.0759247	-0.0065695	0.227417	-0.0243318	-0.106904	-0.0112968	0.423133
70	0.120822	0.0126491	0.305439	0.305439	0.00743469	0.0868947	0.36167	0.361194	0.121645	-0.0280576	-0.0620889	0.0219836	0.0219836	0.07941	-0.0058694	0.204958	-0.0278675	-0.110565	-0.0125382	0.438664
72.5	0.128666	0.0125685	0.30874	0.30874	0.0102227	0.0774717	0.391222	0.378326	0.120018	-0.0299163	-0.140376	0.0231297	0.0231297	0.0848471	-0.0054494	0.187298	-0.0315457	-0.111711	-0.0138572	0.441388
75	0.115629	0.00966901	0.316625	0.316625	0.0104292	0.0724353	0.415157	0.407055	0.11892	-0.0212156	-0.110151	0.0369411	0.0369411	0.0866595	-0.0031251	0.19556	-0.0345966	-0.118364	-0.0120533	0.44567
77.5	0.116236	0.00854143	0.314216	0.314216	0.0112553	0.0672364	0.415419	0.452201	0.125418	-0.0157205	-0.0527267	0.0295483	0.0295483	0.0902843	0.00225143	0.103877	-0.0380895	-0.121181	-0.0096481	0.458165
80	0.121705	0.00769575	0.31511	0.31511	0.0111176	0.0661397	0.416626	0.41975	0.118365	-0.0049456	-0.0207259	0.0339037	0.0339037	0.0964882	0.00331554	0.248235	-0.041896	-0.125303	-0.0098808	0.467701
82.5	0.119109	0.00270217	0.316469	0.316469	0.0148694	0.0644339	0.430484	0.427003	0.128534	-0.0015516	-0.213659	0.0300641	0.0300641	0.0997644	0.00110331	0.263444	-0.0442341	-0.128884	-0.0095317	0.547339
85	0.120711	-0.0024122	0.31542	0.31542	0.0169346	0.0634184	0.428594	0.429724	0.122844	-0.0016593	-0.0681824	0.0258805	0.0258805	0.0996947	-0.0012769	0.256546	-0.0470712	-0.131669	-0.0103657	0.38456
87.5	0.111375	0.00173567	0.313595	0.313595	0.0167281	0.0644339	0.452214	0.454062	0.11357	-0.0011475	-0.073267	0.0320126	0.0320126	0.101577	-0.0010249	0.294771	-0.0491812	-0.13455	-0.0090855	0.376191
90	0.119109	0.00189675	0.313245	0.313245	0.0185179	0.0622812	0.442766	0.479403	0.11029	-7.004e-05	-0.0438892	0.0358522	0.0358522	0.105202	0.0019714	0.287116	-0.0521038	-0.138211	-0.0100942	0.416244
92.5	0.115408	0.00503787	0.314294	0.314294	0.0176574	0.0606159	0.439144	0.61169	0.118163	0.155572	-0.0497809	0.021697	0.021697	0.110987	0.00157936	0.260538	-0.0546842	-0.140693	-0.0093183	0.439598
95	0.133527	0.00769575	0.315304	0.315304	0.0155233	0.0628904	0.451112	0.532327	0.109356	0.0676497	-0.0477632	0.0223274	0.0223274	0.115518	0.00157936	0.235199	-0.0575356	-0.143256	-0.0099002	0.467623
97.5	0.122424	0.00850116	0.313362	0.313362	0.0164871	0.068333	0.460402	0.605152	0.100423	0.0180586	-0.0525653	0.0206655	0.0206655	0.118028	0.00393161	0.31819	-0.0601588	-0.145468	-0.0094735	0.495026
100	0.114192	0.00592383	0.311653	0.311653	0.0173476	0.0663428	0.458145	0.522831	0.103792	0.0152033	-0.0853732	0.0192327	0.0192327	0.118446	0.00454767	0.273296	-0.0634948	-0.146487	-0.0105015	0.467818
102.5	0.117397	0.00640708	0.31107	0.31107	0.0170034	0.0595193	0.481923	0.633595	0.105735	0.0140988	-0.0928388	0.0269694	0.0269694	0.120258	0.00496771	0.299091	-0.066004	-0.148922	-0.0111804	0.471126
105	0.12154	0.0117631	0.313323	0.313323	0.0173476	0.0598036	0.488012	0.592506	0.0954642	0.0228534	-0.0683438	0.0187743	0.0187743	0.121722	0.00471569	0.375286	-0.0666456	-0.150975	-0.0108895	0.471204
107.5	0.120324	0.0157096	0.310566	0.310566	0.0206175	0.0588694	0.489114	0.600905	0.0928272	0.0118361	-0.0666489	0.0184304	0.0184304	0.124162	0.00555577	0.440846	-0.0689979	-0.151182	-0.0117817	0.469647
110	0.116457	0.0147431	0.310915	0.310915	0.0217534	0.0581383	0.486122	0.608254	0.0841843	0.00642179	-0.0714107	0.023187	0.023187	0.125974	0.00622784	0.311975	-0.070894	-0.152853	-0.0120145	0.509311
112.5	0.118557	0.0145418	0.312508	0.312508	0.0219254	0.0569198	0.489009	0.709856	0.0806893	0.00852288	-0.0722985	0.0200924	0.0200924	0.124929	0.00835606	0.261523	-0.0731466	-0.154524	-0.0132947	0.465638
115	0.115021	0.0161526	0.311265	0.311265	0.0215124	0.0579352	0.48565	0.710428	0.0743932	0.00362034	-0.1773	0.0178	0.0178	0.126741	0.00703993	0.313542	-0.0746435	-0.154302	-0.0122473	0.484321
117.5	0.116789	0.0164345	0.311537	0.311537	0.0216157	0.0580571	0.4825	0.66514	0.0693589	0.00626017	-0.19098	0.0147627	0.0147627	0.12702	0.00830006	0.342797	-0.0762973	-0.155384	-0.011064	0.454623
120	0.0967357	0.0194145	0.306798	0.306798	0.0184835	0.0583008	0.485807	0.633452	0.0634666	0.0270556	-0.131216	0.0135019	0.0135019	0.129878	0.00998023	0.32294	-0.0785499	-0.155782	-0.0105209	0.453533
122.5	0.104746	0.0166761	0.306953	0.306953	0.0163838	0.0558232	0.483078	0.631113	0.0656872	0.0107856	-0.118383	0.0139604	0.0139604	0.131202	0.0113804	0.335597	-0.0813727	-0.156418	-0.0101912	0.490121
125	0.104028	0.0194145	0.304662	0.304662	0.0175197	0.052452	0.473682	0.648675	0.0591893	-0.0152087	-0.11233	0.0121838	0.0121838	0.131063	0.0102603	0.258467	-0.0832688	-0.150864	-0.0103657	0.525464

[truncated: 17 more sheets: Fig 3D, Fig 4A, Fig 4B, Fig 4C, Fig 4 D, Fig 4 E, Fig 4 F, Fig 4G, FIG 5A, fig 5C, Fig 5 D, Fig 5 E, Fig 5F, Fig 5 G, Fig 5H, Fig 5I, Fig 5J]
