# Supplementary material for: Cholinergic signaling modulates intestinal pathophysiology in a Drosophila model of cystic fibrosis
Source: PLoS Genet. 2026 Feb 17;22(2):e1012048. doi: 10.1371/journal.pgen.1012048 (PMC12923121; doi:10.1371/journal.pgen.1012048)
Supplement: S2 Data — (XLSX) [file pgen.1012048.s011.xlsx]

## Sheet: S1A
	WT													CFTRRNAi_Gut
Males	0.807777	0.85221	0.622732	1.41891	1.29837	1.67747	1.40065	1.32562	0.795982	0.508411	1.25344	0.982575	0.763987	0.328061	0.724618	0.766919	0.754293	0.649233	0.364832	0.0582762	0.311279	0.660512	0.400035	0.183452	0.274553	0.691885	0.552298	0.365262
Table Analyzed	Males
Column B	CFTRRNAi_Gut
vs.	vs.
Column A	WT
Mann Whitney test
P value	<0.0001
Exact or approximate P value?	Exact
P value summary	****
Significantly different (P < 0.05)?	Yes
One- or two-tailed P value?	Two-tailed
Sum of ranks in column A,B	272 , 134
Mann-Whitney U	14
Difference between medians
Median of column A	0.9826, n=13
Median of column B	0.4000, n=15
Difference: Actual	-0.5825
Difference: Hodges-Lehmann	-0.5777

## Sheet: S1B
WT
0.548205	1.18431	0.874964	1.28229	1.19372	0.916509	1.21073	0.740179	1.003	1.11189	0.937192
exp1						exp 2
CFTRNAi_Gut
2.57566	1.39387	2.75571	1.65301	1.81022	1.73346	2.19759	2.00734	2.39369	2.33257	2.69339	2.60634
	pvalue summary
	Column B	CFTRRNAi_Gut
	vs.	vs.
	Column A	WT
	Mann Whitney test
	P value	<0.0001
	Exact or approximate P value?	Exact
	P value summary	****
	Significantly different (P < 0.05)?	Yes
	One- or two-tailed P value?	Two-tailed
	Sum of ranks in column A,B	66 , 210
	Mann-Whitney U	0
	Difference between medians
	Median of column A	1.003, n=11
	Median of column B	2.265, n=12
	Difference: Actual	1.262
	Difference: Hodges-Lehmann	1.215

## Sheet: S1C
MALES
normalized to male WT	0.975274	0.966462	0.901603	0.988123	1.11353	1.05501	1.12633	1.1291	0.724079	0.807172	0.788549	1.42477	0.675974	1.09374	1.04754	0.909721	0.94283	1.33019	0.789785	1.12563	1.0299	1.06701	0.956048	1.03163
	exp 1						exp2						exp3						exp 4
	CFTR RNAi
normalized to male WT	0.673552	0.835108	0.747946	0.904291	0.734434	0.805892	0.514702	0.366174	0.504636	0.185663	0.324906	0.669145	0.713777	0.621448	0.656289	0.798985	0.64437	0.502831	0.592156	0.600312	0.555628	0.525902	0.671003	0.448163
	pvalue summary
	Column B	CFTRRNAi_Gut
	vs.	vs.
	Column A	WT
	Mann Whitney test
	P value	<0.0001
	Exact or approximate P value?	Exact
	P value summary	****
	Significantly different (P < 0.05)?	Yes
	One- or two-tailed P value?	Two-tailed
	Sum of ranks in column A,B	852 , 324
	Mann-Whitney U	24
	Difference between medians
	Median of column A	1.009, n=24
	Median of column B	0.6329, n=24
	Difference: Actual	-0.3761
	Difference: Hodges-Lehmann	-0.3823

## Sheet: S1D
Males	WT
normalied to M WT	0.867103	0.916044	1.17212	1.05453	1.04941	0.940795	0.939308	1.00558	1.07373	1.09028	0.926342	0.964759	0.793837	0.984147	1.03185	1.05262	0.996019	1.14152		1.06777	0.885881	1.26543	0.871827	0.909092
	exp 1						exp2						exp 3						exp 4
	CFTR RNAi_Gut
	0.843518	0.918989	0.900561	0.972881	1.09062	0.96618	1.06241	0.989072	0.882734	0.894606	0.807426	0.766046	1.0202	1.00414	0.944246	1.05812	0.934533	0.88829	0.895554	0.832089	0.888956	0.747729	0.932524	0.701343
	pvalue summary
	Column B	Data Set-B
	vs.	vs.
	Column A	Data Set-A
	Mann Whitney test
	P value	0.8268
	Exact or approximate P value?	Exact
	P value summary	ns
	Significantly different (P < 0.05)?	No
	One- or two-tailed P value?	Two-tailed
	Sum of ranks in column A,B	539 , 496
	Mann-Whitney U	243
	Difference between medians
	Median of column A	0.9960, n=23
	Median of column B	0.9901, n=22
	Difference: Actual	-0.005936
	Difference: Hodges-Lehmann	0

## Sheet: S1E
	Control
	1.06124	1.14552	1.22484	1.23594		0.763646		0.804827	0.938781	1.09846	1.0291	1.12884	0.910393	1.2619	1.59001	0.732068				0.935421	1.13732	0.92498	0.926412	1.07586
	exp 1						exp2						exp 3						exp 4
	CFTRRNAi_Gut
	0.708947	0.804445	0.811123	0.774535	0.732704	0.718195	0.906777	0.779549		0.818059		0.792581		0.796168	0.69664	0.594303	0.57385	0.399869		0.867961		0.906752	0.763515	0.754039
	Table Analyzed	TAG Males 4 weeks
	Column B	CFTRRNAi_Gut
	vs.	vs.
	Column A	Control
	Mann Whitney test
	P value	<0.0001
	Exact or approximate P value?	Exact
	P value summary	****
	Significantly different (P < 0.05)?	Yes
	One- or two-tailed P value?	Two-tailed
	Sum of ranks in column A,B	523 , 218
	Mann-Whitney U	28
	Difference between medians
	Median of column A	1.061, n=19
	Median of column B	0.7745, n=19
	Difference: Actual	-0.2867
	Difference: Hodges-Lehmann	-0.2964

## Sheet: S1F
	Control
	1.06124	1.14552	1.22484	1.23594				0.804827	0.938781	1.09846	1.0291	1.12884	0.910393	1.2619	1.59001	0.732068				0.935421	1.13732	0.92498	0.926412	1.07586
	exp 1						exp2						exp 3						exp 4
	CFTR-RNAi_GUT
	0.708947	0.804445	0.811123	0.774535	0.732704	0.718195		0.779549		0.818059		0.792581		0.796168	0.69664	0.594303	0.57385	0.399869		0.867961		0.906752	0.763515	0.754039
	pvalue SUmmary
	Column B	Data Set-B
	vs.	vs.
	Column A	Control
	Mann Whitney test
	P value	<0.0001
	Exact or approximate P value?	Exact
	P value summary	****
	Significantly different (P < 0.05)?	Yes
	One- or two-tailed P value?	Two-tailed
	Sum of ranks in column A,B	479 , 187
	Mann-Whitney U	16
	Difference between medians
	Median of column A	1.069, n=18
	Median of column B	0.7690, n=18
	Difference: Actual	-0.2995
	Difference: Hodges-Lehmann	-0.3197

## Sheet: S1G
	WT						CFTRRNAi_Gut-TS
Female	0.960142	0.941379	1.20876	0.678415	0.747507	1.4638	0.408149	0.330983	0.349087	0.265515	0.291722	0.522753
Male	0.913361	0.81769	1.21586	1.00618	0.869013	1.17789	0.717084	0.778996	0.741118	0.729289	0.56459	0.668719
pvalue summary
	Discovery?	P value	Mean rank of WT	Mean rank of CFTRRNAi_Gut-TS	Mean rank diff.	Mann-Whitney U	q value
Female	Yes	0.002165	9.5	3.5	6	0	0.002186
Male	Yes	0.002165	9.5	3.5	6	0	0.002186

## Sheet: S1H
	WT						CFTRRNAi_Gut-TS
Female	1.14822	0.893323	1.03453	0.828322	1.06282	1.03279	0.921392	0.776922	0.805069	0.768333	0.722547	0.728168
Male	0.90955	0.941005	1.06455	0.981724	0.969209	1.13396	0.875136	0.92432	0.816002	0.729677	0.908146	0.773824
	Discovery?	P value	Mean rank of WT	Mean rank of CFTRRNAi_Gut-TS	Mean rank diff.	Mann-Whitney U	q value
Female	Yes	0.008658	9.167	3.833	5.333	2	0.008745
Male	Yes	0.004329	9.333	3.667	5.667	1	0.008745
							s

## Sheet: S1I
WT	CF
0.941	0.888542
0.801	0.796053
1.009	0.921875
0.821	0.771875
0.805556	1.03733
1.03333	1.19333
0.959722	1.23333
1.12133	1.03056
1.07733	1.21733
Table Analyzed	DIETS Feeding Assay
Column B	CF
vs.	vs.
Column A	WT
Unpaired t test
P value	0.4303
P value summary	ns
Significantly different (P < 0.05)?	No
One- or two-tailed P value?	Two-tailed
t, df	t=0.8091, df=16
How big is the difference?
Mean of column A	0.9521
Mean of column B	1.01
Difference between means (B - A) ± SEM	0.05788 ± 0.07154
95% confidence interval	-0.09377 to 0.2095
R squared (eta squared)	0.03931
F test to compare variances
F, DFn, Dfd	2.181, 8, 8
P value	0.2908
P value summary	ns
Significantly different (P < 0.05)?	No
Data analyzed
Sample size, column A	9
Sample size, column B	9

## Sheet: S1J
WT	CF
1.06834	0.897905
1.13738	0.785511
0.817126	0.781046
1.10255	0.853778
1.04913	0.990104
1.02385	0.835608
0.7825	1.27283
1.01912	1.29733
Table Analyzed	Blue Feeding Assay
Column B	CF
vs.	vs.
Column A	WT
Unpaired t test
P value	0.6874
P value summary	ns
Significantly different (P < 0.05)?	No
One- or two-tailed P value?	Two-tailed
t, df	t=0.4109, df=14
How big is the difference?
Mean of column A	1
Mean of column B	0.9643
Difference between means (B - A) ± SEM	-0.03574 ± 0.08698
95% confidence interval	-0.2223 to 0.1508
R squared (eta squared)	0.01191
F test to compare variances
F, DFn, Dfd	2.585, 7, 7
P value	0.2333
P value summary	ns
Significantly different (P < 0.05)?	No
Data analyzed
Sample size, column A	8
Sample size, column B	8

[truncated: 8 more sheets: S1K, S3C, S3E, S3H, S3I, S5F, S5H, S5J]
